# Supplementary material for: Roles for circulating polyunsaturated fatty acids in ischemic stroke and modifiable factors: a Mendelian randomization study
Source: Nutr J. 2020 Jul 11;19:70. doi: 10.1186/s12937-020-00582-4 (PMC7354684; doi:10.1186/s12937-020-00582-4)
Supplement: Supplementary file 2 — Additional file 2: Table S1. Associations of SNPs (that are significant (p < 5 × 10− 8) and bi-allelic in GWAS of linoleic acid) for Ischemic stroke, LDL cholesterol, HDL cholesterol, Total cholesterol, Systolic blood pressure and Diastolic blood pressure. Table S2. Associations of SNPs (that are significant (p < 5 × 10− 8) and bi-allelic in GWAS of arachidonic acid) for Ischemic stroke, LDL cholesterol, HDL cholesterol, Total cholesterol, Systolic blood pressure and Diastolic blood pressure. Table S3. Associations of SNPs (that are significant (p < 5 × 10− 8) and bi-allelic in GWAS of a-linolenic acid) for Ischemic stroke, LDL cholesterol, HDL cholesterol, Total cholesterol, Systolic blood pressure and Diastolic blood pressure. Table S4. Associations of SNPs (that are significant (p < 5 × 10− 8) and bi-allelic in GWAS of eicosapentaenoic acid) for Ischemic stroke, LDL cholesterol, HDL cholesterol, Total cholesterol, Systolic blood pressure and Diastolic blood pressure. Table S5. Associations of SNPs (that are significant (p < 5 × 10− 8) and bi-allelic in GWAS of docosahexaenoic acid) for Ischemic stroke, LDL cholesterol, HDL cholesterol, Total cholesterol, Systolic blood pressure and Diastolic blood pressure. Table S6. Associations of SNPs (that are significant (p < 5 × 10− 8) and bi-allelic in GWAS of docosapentaenoic acid) for Ischemic stroke, LDL cholesterol, HDL cholesterol, Total cholesterol, Systolic blood pressure and Diastolic blood pressure. Table S7. Summary Statistics Data Sources. [file 12937_2020_582_MOESM2_ESM.xlsx]

## Sheet: ST1
	Table S1. Associations of SNPs (that are significant (p < 5×10-8) and bi-allelic in GWAS of linoleic acid ) for Ischemic stroke, LDL cholesterol, HDL cholesterol, Total cholesterol, Systolic blood pressure and Diastolic blood pressure.
	SNP	effect_allele	beta	se	pval	outcome
	rs1000778	A	-0.0144	0.0183	0.4323	Ischemic stroke
	rs102275	T	0.044	0.0168	0.008728	Ischemic stroke
	rs10509189	T	0.0174	0.0165	0.2924	Ischemic stroke
	rs10740118	C	-0.0149	0.0164	0.3641	Ischemic stroke
	rs10740129	A	-0.0178	0.0166	0.2836	Ischemic stroke
	rs10740134	T	0.0183	0.0167	0.2737	Ischemic stroke
	rs10761731	A	0.0111	0.0168	0.5113	Ischemic stroke
	rs10761739	C	-0.0042	0.0164	0.799	Ischemic stroke
	rs10761741	T	-0.0059	0.0164	0.7179	Ischemic stroke
	rs10761742	A	0.018	0.0166	0.2778	Ischemic stroke
	rs10761771	T	0.0184	0.0165	0.2656	Ischemic stroke
	rs10761779	A	0.0198	0.016	0.215	Ischemic stroke
	rs10761784	A	0.0203	0.0169	0.228	Ischemic stroke
	rs10792320	A	0.018	0.0174	0.3002	Ischemic stroke
	rs10822163	C	0.0161	0.017	0.3419	Ischemic stroke
	rs108499	T	-0.0384	0.0172	0.02499	Ischemic stroke
	rs10897169	A	0.029	0.0179	0.1066	Ischemic stroke
	rs10897208	A	0.045	0.0477	0.345	Ischemic stroke
	rs1109748	A	-0.0549	0.0304	0.07054	Ischemic stroke
	rs1121	A	0.0083	0.0174	0.6321	Ischemic stroke
	rs11230766	A	-0.0074	0.0169	0.6644	Ischemic stroke
	rs11230767	A	0.0052	0.0167	0.7544	Ischemic stroke
	rs11230815	C	0.0159	0.0275	0.5617	Ischemic stroke
	rs11230874	T	0.0536	0.0493	0.2766	Ischemic stroke
	rs11230896	T	0.0049	0.021	0.8147	Ischemic stroke
	rs11230941	A	-0.0087	0.0179	0.6289	Ischemic stroke
	rs1135999	A	-0.0034	0.0174	0.8468	Ischemic stroke
	rs1136001	T	0.0065	0.0175	0.713	Ischemic stroke
	rs12281961	T	-0.031	0.0178	0.08201	Ischemic stroke
	rs12284414	A	0.0313	0.0179	0.0808	Ischemic stroke
	rs12355784	A	-0.0165	0.0163	0.3113	Ischemic stroke
	rs12794220	T	0.014	0.0167	0.4025	Ischemic stroke
	rs12806760	A	0.0303	0.0179	0.09025	Ischemic stroke
	rs13966	T	0.0201	0.0164	0.219	Ischemic stroke
	rs1460027	A	-0.013	0.0184	0.4818	Ischemic stroke
	rs149803	C	-0.0528	0.0223	0.01822	Ischemic stroke
	rs1535	A	0.044	0.0166	0.008214	Ischemic stroke
	rs1675102	T	-0.0095	0.0185	0.6088	Ischemic stroke
	rs1692120	A	0.0185	0.0161	0.2517	Ischemic stroke
	rs1692126	C	0.0185	0.0175	0.2928	Ischemic stroke
	rs16966952	A	0.0009	0.0173	0.9584	Ischemic stroke
	rs17156442	T	-0.0391	0.0432	0.3654	Ischemic stroke
	rs1741	C	0.0082	0.0177	0.6412	Ischemic stroke
	rs174448	A	0.0161	0.0166	0.3309	Ischemic stroke
	rs174449	A	0.0275	0.0166	0.09716	Ischemic stroke
	rs174450	T	0.0213	0.016	0.1838	Ischemic stroke
	rs174455	A	0.0088	0.0169	0.6004	Ischemic stroke
	rs174456	A	0.0167	0.0188	0.3746	Ischemic stroke
	rs174464	A	-0.0213	0.0192	0.2683	Ischemic stroke
	rs174468	A	0.012	0.0176	0.4977	Ischemic stroke
	rs174472	A	0.0144	0.0179	0.42	Ischemic stroke
	rs174476	T	0.0163	0.0177	0.3597	Ischemic stroke
	rs174478	T	-0.0123	0.0172	0.477	Ischemic stroke
	rs174479	C	0.0194	0.0233	0.4064	Ischemic stroke
	rs174528	T	0.0396	0.0171	0.02075	Ischemic stroke
	rs174532	A	0.0346	0.0179	0.0527	Ischemic stroke
	rs174534	A	0.0403	0.0174	0.02068	Ischemic stroke
	rs174535	T	0.0436	0.0167	0.009043	Ischemic stroke
	rs174536	A	0.0454	0.0172	0.008291	Ischemic stroke
	rs174537	T	-0.0459	0.0169	0.006658	Ischemic stroke
	rs174538	A	-0.0327	0.0172	0.0578	Ischemic stroke
	rs174541	T	0.045	0.0175	0.01012	Ischemic stroke
	rs174545	C	0.0443	0.017	0.008958	Ischemic stroke
	rs174546	T	-0.0445	0.0167	0.007711	Ischemic stroke
	rs174547	T	0.0453	0.0167	0.006782	Ischemic stroke
	rs174548	C	0.0404	0.0173	0.01934	Ischemic stroke
	rs174549	A	-0.0447	0.0174	0.01036	Ischemic stroke
	rs174550	T	0.0434	0.017	0.01067	Ischemic stroke
	rs174555	T	0.0415	0.0173	0.01655	Ischemic stroke
	rs174556	T	-0.0435	0.0177	0.01391	Ischemic stroke
	rs174570	T	-0.06	0.0228	0.008428	Ischemic stroke
	rs174574	A	-0.0477	0.0168	0.004658	Ischemic stroke
	rs174575	C	0.0262	0.0186	0.1592	Ischemic stroke
	rs174576	A	-0.0393	0.0166	0.01794	Ischemic stroke
	rs174577	A	-0.0423	0.0167	0.01115	Ischemic stroke
	rs174578	A	-0.0472	0.0173	0.006294	Ischemic stroke
	rs174579	T	-0.023	0.02	0.2506	Ischemic stroke
	rs174583	T	-0.0455	0.0171	0.007862	Ischemic stroke
	rs174589	C	0.0194	0.0208	0.3499	Ischemic stroke
	rs174591	A	-0.025	0.0203	0.218	Ischemic stroke
	rs174593	T	0.023	0.0219	0.2936	Ischemic stroke
	rs174597	C	-0.0207	0.0226	0.3602	Ischemic stroke
	rs174601	T	-0.0452	0.0185	0.01472	Ischemic stroke
	rs174605	T	-0.003	0.0178	0.8671	Ischemic stroke
	rs174611	T	0.0028	0.0172	0.8725	Ischemic stroke
	rs174616	A	-0.0222	0.0165	0.1795	Ischemic stroke
	rs174626	A	0.0133	0.0166	0.4209	Ischemic stroke
	rs174627	A	-0.0225	0.022	0.3057	Ischemic stroke
	rs174634	C	0.0172	0.0189	0.3631	Ischemic stroke
	rs17626916	A	0.0311	0.0178	0.08138	Ischemic stroke
	rs17764324	T	-0.0136	0.0271	0.6152	Ischemic stroke
	rs17764935	A	-0.0216	0.0386	0.5758	Ischemic stroke
	rs17831757	T	0.0132	0.0271	0.625	Ischemic stroke
	rs1800009	T	0.0333	0.0176	0.05778	Ischemic stroke
	rs1812458	T	-0.031	0.0178	0.08157	Ischemic stroke
	rs198426	T	0.0153	0.017	0.3693	Ischemic stroke
	rs198428	A	0.0143	0.0168	0.3949	Ischemic stroke
	rs198436	T	-0.0176	0.0172	0.3061	Ischemic stroke
	rs198456	A	0.015	0.0165	0.3628	Ischemic stroke
	rs198462	A	0.0171	0.016	0.285	Ischemic stroke
	rs198464	A	0.0207	0.016	0.1955	Ischemic stroke
	rs198473	A	0.0082	0.0192	0.6706	Ischemic stroke
	rs198475	T	-0.0021	0.0182	0.9087	Ischemic stroke
	rs198476	A	0.0189	0.0161	0.24	Ischemic stroke
	rs2028062	A	-0.0209	0.0173	0.2274	Ischemic stroke
	rs2072114	A	0.0489	0.0236	0.03884	Ischemic stroke
	rs2235093	A	0.0279	0.0167	0.09481	Ischemic stroke
	rs2269928	T	0.0109	0.0252	0.6655	Ischemic stroke
	rs2298823	C	0.0201	0.0187	0.2827	Ischemic stroke
	rs2393977	A	0.0179	0.0165	0.2783	Ischemic stroke
	rs2393986	A	0.0188	0.0167	0.2591	Ischemic stroke
	rs2453710	A	-0.0281	0.0167	0.0917	Ischemic stroke
	rs2521568	C	-0.0018	0.0301	0.9536	Ischemic stroke
	rs2521572	T	-0.0683	0.0342	0.04615	Ischemic stroke
	rs2524299	A	0.0484	0.0236	0.03997	Ischemic stroke
	rs2526678	A	-0.067	0.0299	0.02512	Ischemic stroke
	rs2727261	T	-0.047	0.028	0.09382	Ischemic stroke
	rs2727266	A	0.0292	0.0325	0.3692	Ischemic stroke
	rs2727270	T	-0.0557	0.0244	0.02244	Ischemic stroke
	rs2727271	A	0.0557	0.0247	0.02392	Ischemic stroke
	rs2740	A	-0.0075	0.0173	0.6633	Ischemic stroke
	rs2845573	A	0.067	0.0289	0.02063	Ischemic stroke
	rs2851682	A	0.0595	0.0278	0.03234	Ischemic stroke
	rs2903922	A	-0.0147	0.018	0.412	Ischemic stroke
	rs3198697	T	0.0178	0.0166	0.2839	Ischemic stroke
	rs3758977	T	0.025	0.0175	0.1524	Ischemic stroke
	rs3781974	A	-0.0084	0.0183	0.6445	Ischemic stroke
	rs3803573	T	0.0063	0.0178	0.7243	Ischemic stroke
	rs412334	T	0.0368	0.0227	0.1047	Ischemic stroke
	rs422249	T	-0.0147	0.0175	0.4022	Ischemic stroke
	rs4246215	T	-0.0456	0.018	0.01134	Ischemic stroke
	rs4335555	C	-0.0301	0.0178	0.09091	Ischemic stroke
	rs4454603	T	-0.0167	0.0166	0.3147	Ischemic stroke
	rs4486511	T	-0.0176	0.0165	0.286	Ischemic stroke
	rs4500751	T	-0.0024	0.0172	0.8875	Ischemic stroke
	rs472031	A	-0.0136	0.0291	0.6397	Ischemic stroke
	rs482548	T	-0.016	0.0266	0.5468	Ischemic stroke
	rs4963466	C	0.015	0.0186	0.4191	Ischemic stroke
	rs4985124	T	-0.0109	0.0177	0.5383	Ischemic stroke
	rs4985148	A	-0.0028	0.0177	0.8752	Ischemic stroke
	rs4985155	A	0.0013	0.017	0.9408	Ischemic stroke
	rs509360	A	0.012	0.0174	0.4901	Ischemic stroke
	rs526126	C	0.0154	0.0253	0.5415	Ischemic stroke
	rs569258	T	-0.0201	0.0168	0.2307	Ischemic stroke
	rs579383	A	-0.0391	0.0176	0.0259	Ischemic stroke
	rs6498540	A	-0.0066	0.0176	0.7058	Ischemic stroke
	rs650436	T	0.0332	0.0178	0.06129	Ischemic stroke
	rs666870	A	0.018	0.0187	0.3357	Ischemic stroke
	rs695867	A	0.0217	0.0393	0.5811	Ischemic stroke
	rs7075195	A	0.0107	0.0168	0.5239	Ischemic stroke
	rs7080386	A	-0.0119	0.0169	0.4796	Ischemic stroke
	rs7085018	T	0.0183	0.0166	0.2707	Ischemic stroke
	rs7104849	A	0.0168	0.0261	0.5207	Ischemic stroke
	rs7200543	A	-0.0086	0.0174	0.6194	Ischemic stroke
	rs7394871	A	-0.0497	0.0431	0.2493	Ischemic stroke
	rs7482316	A	0.0125	0.0262	0.6325	Ischemic stroke
	rs760306	T	-0.0188	0.0182	0.302	Ischemic stroke
	rs7896518	A	0.0116	0.0168	0.4903	Ischemic stroke
	rs7897379	T	0.0189	0.0166	0.2562	Ischemic stroke
	rs7909960	A	-0.0188	0.0166	0.2573	Ischemic stroke
	rs7920036	T	0.0177	0.0167	0.2886	Ischemic stroke
	rs7935946	T	-0.0245	0.0441	0.5787	Ischemic stroke
	rs962371	T	-0.031	0.0178	0.08199	Ischemic stroke
	rs968567	T	-0.0066	0.0209	0.7506	Ischemic stroke
	rs9971352	A	0.0177	0.0166	0.2856	Ischemic stroke
	rs1000778	A	-0.0217	0.0039	7.905e-08	HDL cholesterol
	rs102275	T	0.0391	0.0035	6.404e-28	HDL cholesterol
	rs10509189	T	-0.0196	0.0034	5.239e-09	HDL cholesterol
	rs10740118	C	0.0232	0.0048	1.713e-06	HDL cholesterol
	rs10740129	A	0.0211	0.0048	1.658e-06	HDL cholesterol
	rs10740134	T	-0.0186	0.0048	1.93e-05	HDL cholesterol
	rs10761731	A	-0.0244	0.0048	3.75e-07	HDL cholesterol
	rs10761739	C	0.0236	0.0048	8.841e-07	HDL cholesterol
	rs10761741	T	0.0194	0.0034	5.362e-08	HDL cholesterol
	rs10761742	A	-0.0194	0.0034	6.599e-09	HDL cholesterol
	rs10761771	T	-0.0198	0.0034	4.12e-09	HDL cholesterol
	rs10761779	A	-0.0211	0.0048	1.966e-06	HDL cholesterol
	rs10761784	A	-0.0177	0.0048	2.412e-05	HDL cholesterol
	rs10792320	A	0.0102	0.0036	0.002566	HDL cholesterol
	rs10822163	C	-0.0222	0.0049	3.178e-06	HDL cholesterol
	rs108499	T	-0.0412	0.0051	4.849e-17	HDL cholesterol
	rs10897169	A	0.005	0.0057	0.2961	HDL cholesterol
	rs10897208	A	0.0215	0.0152	0.08767	HDL cholesterol
	rs1109748	A	-0.029	0.0073	0.0001567	HDL cholesterol
	rs1121	A	-0.0116	0.0052	0.02288	HDL cholesterol
	rs11230766	A	-0.0054	0.0052	0.3256	HDL cholesterol
	rs11230767	A	0.0049	0.0052	0.3825	HDL cholesterol
	rs11230815	C	0.0188	0.0059	0.0003536	HDL cholesterol
	rs11230874	T	0.016	0.0146	0.1645	HDL cholesterol
	rs11230896	T	0.0112	0.0069	0.1205	HDL cholesterol
	rs11230941	A	-0.008	0.0053	0.07734	HDL cholesterol
	rs1135999	A	0.0116	0.0052	0.02288	HDL cholesterol
	rs1136001	T	-0.0116	0.0052	0.02221	HDL cholesterol
	rs12281961	T	-0.0063	0.0058	0.2151	HDL cholesterol
	rs12284414	A	0.0044	0.0057	0.3545	HDL cholesterol
	rs12355784	A	0.0202	0.0048	4.273e-06	HDL cholesterol
	rs12794220	T	-0.005	0.0051	0.247	HDL cholesterol
	rs12806760	A	0.004	0.0057	0.3706	HDL cholesterol
	rs13966	T	0.0032	0.0037	0.5333	HDL cholesterol
	rs1460027	A	-0.0077	0.0053	0.07786	HDL cholesterol
	rs149803	C	-0.0149	0.0052	0.003286	HDL cholesterol
	rs1535	A	0.0391	0.0036	5.74e-27	HDL cholesterol
	rs1675102	T	-0.0077	0.0054	0.06546	HDL cholesterol
	rs1692120	A	0.011	0.0051	0.03302	HDL cholesterol
	rs1692126	C	0.0034	0.0054	0.4818	HDL cholesterol
	rs16966952	A	-0.0117	0.0052	0.0209	HDL cholesterol
	rs17156442	T	-0.0374	0.0078	6.863e-05	HDL cholesterol
	rs17156609	A	-0.0156	0.0118	0.2923	HDL cholesterol
	rs17156618	A	0.0161	0.0119	0.2143	HDL cholesterol
	rs1741	C	-0.0109	0.0052	0.03076	HDL cholesterol
	rs174448	A	0.0259	0.0043	3.096e-09	HDL cholesterol
	rs174449	A	0.0286	0.0036	4.997e-15	HDL cholesterol
	rs174450	T	0.0231	0.0035	2.424e-10	HDL cholesterol
	rs174455	A	0.0237	0.0036	2.163e-11	HDL cholesterol
	rs174456	A	0.0221	0.0039	5.563e-08	HDL cholesterol
	rs174468	A	0.0143	0.0037	0.0001033	HDL cholesterol
	rs174472	A	0.0024	0.0044	0.7855	HDL cholesterol
	rs174476	T	0.0129	0.0039	0.001115	HDL cholesterol
	rs174478	T	-0.0117	0.0037	0.001716	HDL cholesterol
	rs174479	C	0.0153	0.005	0.004663	HDL cholesterol
	rs174528	T	0.0364	0.0035	2.087e-24	HDL cholesterol
	rs174532	A	0.0212	0.0039	6.931e-08	HDL cholesterol
	rs174534	A	0.0385	0.0051	3.677e-15	HDL cholesterol
	rs174535	T	0.0392	0.0035	9.036e-28	HDL cholesterol
	rs174536	A	0.0465	0.0049	1.713e-21	HDL cholesterol
	rs174537	T	-0.0386	0.0035	4.268e-27	HDL cholesterol
	rs174538	A	-0.0332	0.0037	7.897e-20	HDL cholesterol
	rs174541	T	0.0454	0.005	9.612e-21	HDL cholesterol
	rs174545	C	0.0464	0.005	1.764e-21	HDL cholesterol
	rs174546	T	-0.0391	0.0035	8.301e-28	HDL cholesterol
	rs174547	T	0.0389	0.0035	4.045e-27	HDL cholesterol
	rs174548	C	0.0369	0.0037	4.756e-23	HDL cholesterol
	rs174549	A	-0.0362	0.0036	4.343e-23	HDL cholesterol
	rs174550	T	0.039	0.0035	1.355e-27	HDL cholesterol
	rs174555	T	0.0358	0.0036	7.323e-23	HDL cholesterol
	rs174556	T	-0.0361	0.0037	9.647e-23	HDL cholesterol
	rs174570	T	-0.0404	0.0047	2.414e-17	HDL cholesterol
	rs174574	A	-0.0368	0.0044	8.584e-16	HDL cholesterol
	rs174575	C	0.0294	0.004	2.26e-12	HDL cholesterol
	rs174576	A	-0.0382	0.0035	3.224e-26	HDL cholesterol
	rs174577	A	-0.0386	0.0035	9.743e-27	HDL cholesterol
	rs174578	A	-0.0354	0.0044	8.628e-15	HDL cholesterol
	rs174579	T	-0.0237	0.0043	1.146e-07	HDL cholesterol
	rs174583	T	-0.0387	0.0035	1.19e-26	HDL cholesterol
	rs174589	C	0.0298	0.0061	5.665e-07	HDL cholesterol
	rs174591	A	-0.0333	0.004	4.525e-15	HDL cholesterol
	rs174593	T	0.0287	0.0044	3.038e-10	HDL cholesterol
	rs174597	C	-0.0211	0.0044	2.671e-06	HDL cholesterol
	rs174601	T	-0.0386	0.0036	3.348e-26	HDL cholesterol
	rs174605	T	-0.0221	0.0044	5.376e-08	HDL cholesterol
	rs174611	T	0.0178	0.0039	1.043e-06	HDL cholesterol
	rs174616	A	-0.0205	0.0034	8.103e-09	HDL cholesterol
	rs174626	A	0.0215	0.0035	2.51e-09	HDL cholesterol
	rs174627	A	-0.0081	0.0051	0.1125	HDL cholesterol
	rs174634	C	0.024	0.004	1.075e-08	HDL cholesterol
	rs17626916	A	0.0048	0.0057	0.3116	HDL cholesterol
	rs17764324	T	-0.0278	0.0083	0.0001158	HDL cholesterol
	rs17764935	A	-0.0155	0.0079	0.01617	HDL cholesterol
	rs17831757	T	0.0279	0.008	6.953e-05	HDL cholesterol
	rs1800009	T	0.0099	0.0036	0.003395	HDL cholesterol
	rs1812458	T	-0.0049	0.0057	0.2959	HDL cholesterol
	rs198426	T	0.0012	0.005	0.9954	HDL cholesterol
	rs198428	A	-0.0046	0.0049	0.2242	HDL cholesterol
	rs198436	T	0.0061	0.0053	0.1931	HDL cholesterol
	rs198456	A	-0.007	0.005	0.1452	HDL cholesterol
	rs198462	A	0.0032	0.0034	0.2598	HDL cholesterol
	rs198464	A	0.0077	0.0048	0.07593	HDL cholesterol
	rs198473	A	0.0022	0.0041	0.5113	HDL cholesterol
	rs198475	T	-0.0032	0.0042	0.4013	HDL cholesterol
	rs198476	A	0.002	0.0042	0.5968	HDL cholesterol
	rs2028062	A	-0.0084	0.0051	0.03873	HDL cholesterol
	rs2072114	A	0.0399	0.0048	1.441e-16	HDL cholesterol
	rs2235093	A	-0.0001	0.0043	0.8798	HDL cholesterol
	rs2269928	T	0.0065	0.0052	0.07632	HDL cholesterol
	rs2298823	C	0.0055	0.0054	0.2	HDL cholesterol
	rs2393977	A	-0.0208	0.0048	2.269e-06	HDL cholesterol
	rs2393986	A	-0.0191	0.0048	1.402e-05	HDL cholesterol
	rs2453710	A	-0.0113	0.0052	0.02753	HDL cholesterol
	rs2521568	C	-0.0055	0.0065	0.1924	HDL cholesterol
	rs2521572	T	-0.0176	0.0086	0.05314	HDL cholesterol
	rs2524299	A	0.0411	0.0048	3.893e-17	HDL cholesterol
	rs2526678	A	-0.0303	0.0056	9.775e-09	HDL cholesterol
	rs2727261	T	-0.0338	0.0095	0.0009469	HDL cholesterol
	rs2727266	A	0.0206	0.0094	0.008983	HDL cholesterol
	rs2727270	T	-0.0531	0.0072	3.476e-14	HDL cholesterol
	rs2727271	A	0.0408	0.0049	1.616e-16	HDL cholesterol
	rs2740	A	0.0117	0.0052	0.0209	HDL cholesterol
	rs2845573	A	0.036	0.0056	3.448e-11	HDL cholesterol
	rs2851682	A	0.0306	0.0055	2.762e-09	HDL cholesterol
	rs2903922	A	-0.0085	0.0056	0.06346	HDL cholesterol
	rs3198697	T	0.0163	0.0035	3.28e-05	HDL cholesterol
	rs3758977	T	0.0099	0.0036	0.003395	HDL cholesterol
	rs3781974	A	-0.0073	0.0053	0.101	HDL cholesterol
	rs3803573	T	-0.0114	0.0052	0.02513	HDL cholesterol
	rs412334	T	0.0191	0.0052	0.0001637	HDL cholesterol
	rs422249	T	-0.0223	0.0045	3.675e-07	HDL cholesterol
	rs4246215	T	-0.0381	0.0041	5.396e-21	HDL cholesterol
	rs4335555	C	-0.0049	0.0056	0.3053	HDL cholesterol
	rs4454603	T	0.019	0.0034	1.206e-08	HDL cholesterol
	rs4486511	T	0.0213	0.0048	1.693e-06	HDL cholesterol
	rs4500751	T	-0.0109	0.0052	0.03339	HDL cholesterol
	rs472031	A	0.0116	0.0086	0.05115	HDL cholesterol
	rs482548	T	0.0134	0.0061	0.007061	HDL cholesterol
	rs4963466	C	0.0074	0.0053	0.08975	HDL cholesterol
	rs4985124	T	0.0139	0.0037	0.000261	HDL cholesterol
	rs4985148	A	0.0112	0.0052	0.03015	HDL cholesterol
	rs4985155	A	0.0118	0.0036	0.001516	HDL cholesterol
	rs509360	A	0.03	0.0054	1.84e-09	HDL cholesterol
	rs526126	C	0.0079	0.0059	0.1396	HDL cholesterol
	rs569258	T	0.0009	0.0037	0.7403	HDL cholesterol
	rs579383	A	-0.0008	0.0036	0.9045	HDL cholesterol
	rs6498540	A	0.0114	0.0052	0.02506	HDL cholesterol
	rs650436	T	0.0011	0.0037	0.7811	HDL cholesterol
	rs666870	A	0.0226	0.0055	7.941e-05	HDL cholesterol
	rs695867	A	0.0351	0.0096	0.0003512	HDL cholesterol
	rs7075195	A	-0.0244	0.0049	4.335e-07	HDL cholesterol
	rs7080386	A	0.0233	0.0048	1.201e-06	HDL cholesterol
	rs7085018	T	-0.0194	0.0048	8.665e-06	HDL cholesterol
	rs7104849	A	0.0184	0.0054	0.0002082	HDL cholesterol
	rs7200543	A	0.0139	0.0037	0.0002626	HDL cholesterol
	rs7394871	A	-0.0379	0.0134	0.001038	HDL cholesterol
	rs7482316	A	0.0177	0.0055	0.0003935	HDL cholesterol
	rs760306	T	-0.0038	0.0054	0.5366	HDL cholesterol
	rs7896518	A	-0.0195	0.0035	4.955e-08	HDL cholesterol
	rs7897379	T	-0.0194	0.0034	1.305e-08	HDL cholesterol
	rs7909960	A	0.0207	0.0048	2.563e-06	HDL cholesterol
	rs7920036	T	-0.0193	0.0048	1.012e-05	HDL cholesterol
	rs7935946	T	-0.0387	0.0079	4.27e-05	HDL cholesterol
	rs962371	T	-0.005	0.0057	0.2857	HDL cholesterol
	rs968567	T	-0.0172	0.0049	0.0006212	HDL cholesterol
	rs9971352	A	-0.0207	0.0048	2.588e-06	HDL cholesterol
	rs1000778	A	-0.0257	0.0041	2.877e-10	LDL cholesterol
	rs102275	T	0.0512	0.0038	7.605e-40	LDL cholesterol
	rs10509189	T	-0.0105	0.0037	0.004639	LDL cholesterol
	rs10740118	C	0.0157	0.0053	0.002027	LDL cholesterol
	rs10740129	A	0.0135	0.0053	0.009775	LDL cholesterol
	rs10740134	T	-0.012	0.0052	0.01769	LDL cholesterol
	rs10761731	A	-0.0146	0.0053	0.003018	LDL cholesterol
	rs10761739	C	0.0147	0.0053	0.004176	LDL cholesterol
	rs10761741	T	0.0111	0.0037	0.002487	LDL cholesterol
	rs10761742	A	-0.0104	0.0037	0.005265	LDL cholesterol
	rs10761771	T	-0.0109	0.0037	0.00349	LDL cholesterol
	rs10761779	A	-0.0134	0.0053	0.01125	LDL cholesterol
	rs10761784	A	-0.0067	0.0052	0.167	LDL cholesterol
	rs10792320	A	0.0088	0.0038	0.01239	LDL cholesterol
	rs10822163	C	-0.0143	0.0053	0.005755	LDL cholesterol
	rs108499	T	-0.0494	0.0056	1.166e-18	LDL cholesterol
	rs10897169	A	0.018	0.0061	0.04218	LDL cholesterol
	rs10897208	A	0.0067	0.0165	0.5011	LDL cholesterol
	rs1109748	A	-0.0213	0.0078	0.006528	LDL cholesterol
	rs1121	A	-0.001	0.0057	0.9385	LDL cholesterol
	rs11230766	A	-0.0184	0.0056	0.01241	LDL cholesterol
	rs11230767	A	0.0186	0.0056	0.01203	LDL cholesterol
	rs11230815	C	0.0407	0.0064	4.238e-09	LDL cholesterol
	rs11230874	T	0.0163	0.0158	0.2395	LDL cholesterol
	rs11230896	T	0.0142	0.0075	0.0497	LDL cholesterol
	rs11230941	A	-0.004	0.0058	0.3675	LDL cholesterol
	rs1135999	A	0.001	0.0057	0.9385	LDL cholesterol
	rs1136001	T	-0.0009	0.0057	0.9469	LDL cholesterol
	rs12281961	T	-0.0189	0.0062	0.03277	LDL cholesterol
	rs12284414	A	0.0176	0.0061	0.05096	LDL cholesterol
	rs12355784	A	0.0139	0.0052	0.0113	LDL cholesterol
	rs12794220	T	0.0067	0.0055	0.5288	LDL cholesterol
	rs12806760	A	0.0169	0.0061	0.05786	LDL cholesterol
	rs13966	T	0.0096	0.004	0.008103	LDL cholesterol
	rs1460027	A	-0.004	0.0058	0.343	LDL cholesterol
	rs149803	C	-0.0343	0.0056	3.199e-09	LDL cholesterol
	rs1535	A	0.0529	0.0038	7.774e-41	LDL cholesterol
	rs1675102	T	-0.0014	0.0059	0.6442	LDL cholesterol
	rs1692120	A	0.0137	0.0055	0.08198	LDL cholesterol
	rs1692126	C	0.0162	0.0058	0.05046	LDL cholesterol
	rs16966952	A	-0.0015	0.0057	0.8737	LDL cholesterol
	rs17156442	T	-0.0204	0.0084	0.01857	LDL cholesterol
	rs17156609	A	-0.0208	0.0129	0.3494	LDL cholesterol
	rs17156618	A	0.0204	0.013	0.3098	LDL cholesterol
	rs1741	C	-0.0017	0.0057	0.8748	LDL cholesterol
	rs174448	A	0.0353	0.0046	7.406e-14	LDL cholesterol
	rs174449	A	0.0327	0.0039	1.376e-16	LDL cholesterol
	rs174450	T	0.0312	0.0037	4.058e-16	LDL cholesterol
	rs174455	A	0.0315	0.0038	1.574e-16	LDL cholesterol
	rs174456	A	0.0265	0.0042	1.107e-10	LDL cholesterol
	rs174468	A	0.0287	0.004	1.229e-12	LDL cholesterol
	rs174472	A	0.0115	0.0047	0.01446	LDL cholesterol
	rs174476	T	0.029	0.0042	1.153e-11	LDL cholesterol
	rs174478	T	-0.0262	0.004	8.858e-11	LDL cholesterol
	rs174479	C	0.0156	0.0053	0.001681	LDL cholesterol
	rs174528	T	0.0482	0.0038	1.377e-35	LDL cholesterol
	rs174532	A	0.0353	0.0042	3.13e-16	LDL cholesterol
	rs174534	A	0.0484	0.0056	4.042e-18	LDL cholesterol
	rs174535	T	0.0504	0.0038	1.745e-38	LDL cholesterol
	rs174536	A	0.0505	0.0054	1.416e-20	LDL cholesterol
	rs174537	T	-0.0509	0.0038	3.942e-39	LDL cholesterol
	rs174538	A	-0.05	0.004	1.068e-34	LDL cholesterol
	rs174541	T	0.0516	0.0054	7.133e-21	LDL cholesterol
	rs174545	C	0.051	0.0054	7.17e-21	LDL cholesterol
	rs174546	T	-0.0512	0.0038	1.625e-39	LDL cholesterol
	rs174547	T	0.0505	0.0038	7.992e-38	LDL cholesterol
	rs174548	C	0.047	0.004	2.286e-31	LDL cholesterol
	rs174549	A	-0.05	0.0039	4.389e-36	LDL cholesterol
	rs174550	T	0.0514	0.0038	7.032e-40	LDL cholesterol
	rs174555	T	0.0499	0.0039	6.07e-36	LDL cholesterol
	rs174556	T	-0.0518	0.004	2.536e-37	LDL cholesterol
	rs174570	T	-0.0504	0.0051	4.418e-21	LDL cholesterol
	rs174574	A	-0.0528	0.0047	1.343e-28	LDL cholesterol
	rs174575	C	0.0395	0.0043	4.01e-19	LDL cholesterol
	rs174576	A	-0.0517	0.0038	4.415e-40	LDL cholesterol
	rs174577	A	-0.0523	0.0038	1.042e-40	LDL cholesterol
	rs174578	A	-0.0505	0.0046	1.033e-26	LDL cholesterol
	rs174579	T	-0.0376	0.0046	2.514e-15	LDL cholesterol
	rs174583	T	-0.0522	0.0038	7.003e-41	LDL cholesterol
	rs174589	C	0.0414	0.0067	1.513e-09	LDL cholesterol
	rs174591	A	-0.0384	0.0043	1.106e-17	LDL cholesterol
	rs174593	T	0.0381	0.0048	1.9e-14	LDL cholesterol
	rs174597	C	-0.0339	0.0047	8.15e-12	LDL cholesterol
	rs174601	T	-0.0497	0.0039	3.73e-36	LDL cholesterol
	rs174605	T	-0.037	0.0047	3.033e-14	LDL cholesterol
	rs174611	T	0.03	0.0042	2.786e-12	LDL cholesterol
	rs174616	A	-0.0308	0.0037	1.148e-15	LDL cholesterol
	rs174626	A	0.0295	0.0037	1.626e-14	LDL cholesterol
	rs174627	A	-0.0201	0.0055	0.0003903	LDL cholesterol
	rs174634	C	0.026	0.0043	1.022e-09	LDL cholesterol
	rs17626916	A	0.0163	0.0061	0.07106	LDL cholesterol
	rs17764324	T	-0.0356	0.009	0.0001383	LDL cholesterol
	rs17764935	A	-0.0324	0.0086	2.508e-05	LDL cholesterol
	rs17831757	T	0.0341	0.0088	0.0001909	LDL cholesterol
	rs1800009	T	0.0082	0.0038	0.01707	LDL cholesterol
	rs1812458	T	-0.0161	0.0061	0.06432	LDL cholesterol
	rs198426	T	0.0151	0.0055	0.04648	LDL cholesterol
	rs198428	A	0.0094	0.0054	0.2092	LDL cholesterol
	rs198436	T	-0.0057	0.0057	0.6136	LDL cholesterol
	rs198456	A	0.0064	0.0054	0.4777	LDL cholesterol
	rs198462	A	0.0167	0.0037	9.119e-05	LDL cholesterol
	rs198464	A	0.0121	0.0052	0.07556	LDL cholesterol
	rs198473	A	0.012	0.0044	0.01166	LDL cholesterol
	rs198475	T	-0.0136	0.0045	0.005408	LDL cholesterol
	rs198476	A	0.0193	0.0045	0.0003166	LDL cholesterol
	rs2028062	A	-0.0023	0.0055	0.3884	LDL cholesterol
	rs2072114	A	0.0454	0.0052	2.465e-17	LDL cholesterol
	rs2235093	A	0.0092	0.0046	0.03085	LDL cholesterol
	rs2269928	T	0.0305	0.0055	9.585e-08	LDL cholesterol
	rs2298823	C	0.0032	0.0059	0.4824	LDL cholesterol
	rs2393977	A	-0.0132	0.0053	0.01186	LDL cholesterol
	rs2393986	A	-0.0121	0.0052	0.01622	LDL cholesterol
	rs2453710	A	-0.0115	0.0056	0.1953	LDL cholesterol
	rs2521568	C	-0.0276	0.007	5.972e-05	LDL cholesterol
	rs2521572	T	-0.0241	0.0092	0.007645	LDL cholesterol
	rs2524299	A	0.0449	0.0052	4.508e-17	LDL cholesterol
	rs2526678	A	-0.0526	0.0061	1.467e-16	LDL cholesterol
	rs2727261	T	-0.0159	0.0102	0.07465	LDL cholesterol
	rs2727266	A	0.0229	0.0102	0.01256	LDL cholesterol
	rs2727270	T	-0.0415	0.0078	1.009e-07	LDL cholesterol
	rs2727271	A	0.0429	0.0053	3.69e-15	LDL cholesterol
	rs2740	A	0.0015	0.0057	0.8737	LDL cholesterol
	rs2845573	A	0.0536	0.0061	1.235e-17	LDL cholesterol
	rs2851682	A	0.0522	0.0059	3.919e-17	LDL cholesterol
	rs2903922	A	-0.0039	0.0062	0.3533	LDL cholesterol
	rs3198697	T	0.0096	0.0037	0.006863	LDL cholesterol
	rs3758977	T	0.0082	0.0038	0.01707	LDL cholesterol
	rs3781974	A	-0.0049	0.0058	0.3498	LDL cholesterol
	rs3803573	T	-0.0014	0.0057	0.8831	LDL cholesterol
	rs412334	T	0.027	0.0055	1.074e-06	LDL cholesterol
	rs422249	T	-0.0335	0.0048	8.564e-12	LDL cholesterol
	rs4246215	T	-0.0518	0.0043	4.474e-31	LDL cholesterol
	rs4335555	C	-0.0163	0.0061	0.06766	LDL cholesterol
	rs4454603	T	0.0099	0.0036	0.006109	LDL cholesterol
	rs4486511	T	0.0135	0.0053	0.009398	LDL cholesterol
	rs4500751	T	-0.0017	0.0057	0.8024	LDL cholesterol
	rs472031	A	-0.0006	0.0094	0.7375	LDL cholesterol
	rs482548	T	0.012	0.0065	0.06161	LDL cholesterol
	rs4963466	C	0.0051	0.0058	0.3374	LDL cholesterol
	rs4985124	T	0.0043	0.004	0.34	LDL cholesterol
	rs4985148	A	0.0012	0.0057	0.8802	LDL cholesterol
	rs4985155	A	0.0067	0.0038	0.09956	LDL cholesterol
	rs509360	A	0.0163	0.0058	0.001267	LDL cholesterol
	rs526126	C	0.0207	0.0063	0.002242	LDL cholesterol
	rs569258	T	-0.0136	0.004	0.003381	LDL cholesterol
	rs579383	A	-0.0173	0.0038	4.922e-05	LDL cholesterol
	rs6498540	A	0.0014	0.0057	0.9053	LDL cholesterol
	rs650436	T	0.0182	0.0039	2.155e-05	LDL cholesterol
	rs666870	A	0.0303	0.006	2.16e-07	LDL cholesterol
	rs695867	A	0.0253	0.0104	0.02177	LDL cholesterol
	rs7075195	A	-0.0162	0.0053	0.00112	LDL cholesterol
	rs7080386	A	0.0158	0.0053	0.001497	LDL cholesterol
	rs7085018	T	-0.0124	0.0052	0.01356	LDL cholesterol
	rs7104849	A	0.0312	0.0058	4.604e-07	LDL cholesterol
	rs7200543	A	0.0031	0.004	0.5039	LDL cholesterol
	rs7394871	A	-0.0506	0.0149	0.0002791	LDL cholesterol
	rs7482316	A	0.0292	0.0059	3.266e-06	LDL cholesterol
	rs760306	T	-0.0058	0.0059	0.2343	LDL cholesterol
	rs7896518	A	-0.0113	0.0037	0.001658	LDL cholesterol
	rs7897379	T	-0.0104	0.0037	0.004067	LDL cholesterol
	rs7909960	A	0.0135	0.0053	0.009691	LDL cholesterol
	rs7920036	T	-0.0129	0.0052	0.01092	LDL cholesterol
	rs7935946	T	-0.0211	0.0085	0.01977	LDL cholesterol
	rs962371	T	-0.0169	0.0061	0.05769	LDL cholesterol
	rs968567	T	-0.0355	0.0053	8.914e-11	LDL cholesterol
	rs9971352	A	-0.0135	0.0053	0.00983	LDL cholesterol
	rs1000778	A	-0.0245	0.004	1.203e-09	Total cholesterol
	rs102275	T	0.0481	0.0036	8.098e-38	Total cholesterol
	rs10509189	T	-0.0104	0.0035	0.005827	Total cholesterol
	rs10740118	C	0.016	0.0051	0.002397	Total cholesterol
	rs10740129	A	0.0145	0.0052	0.009252	Total cholesterol
	rs10740134	T	-0.0114	0.0051	0.03836	Total cholesterol
	rs10761731	A	-0.0151	0.0051	0.004323	Total cholesterol
	rs10761739	C	0.015	0.0051	0.00433	Total cholesterol
	rs10761741	T	0.0105	0.0036	0.00396	Total cholesterol
	rs10761742	A	-0.0105	0.0036	0.00569	Total cholesterol
	rs10761771	T	-0.0108	0.0036	0.004524	Total cholesterol
	rs10761779	A	-0.0145	0.0052	0.01005	Total cholesterol
	rs10761784	A	-0.0083	0.0051	0.1537	Total cholesterol
	rs10792320	A	0.0051	0.0037	0.1046	Total cholesterol
	rs10822163	C	-0.0141	0.0052	0.01146	Total cholesterol
	rs108499	T	-0.0505	0.0055	4.536e-20	Total cholesterol
	rs10897169	A	0.0177	0.006	0.04109	Total cholesterol
	rs10897208	A	0.0031	0.0162	0.5618	Total cholesterol
	rs1109748	A	-0.0299	0.0074	0.0001476	Total cholesterol
	rs1121	A	0.0004	0.0056	0.962	Total cholesterol
	rs11230766	A	-0.0192	0.0055	0.01061	Total cholesterol
	rs11230767	A	0.0192	0.0055	0.01028	Total cholesterol
	rs11230815	C	0.0361	0.0061	1.854e-08	Total cholesterol
	rs11230874	T	0.0085	0.0155	0.3756	Total cholesterol
	rs11230896	T	0.0125	0.0073	0.08032	Total cholesterol
	rs11230941	A	-0.0037	0.0057	0.3216	Total cholesterol
	rs1135999	A	-0.0004	0.0056	0.962	Total cholesterol
	rs1136001	T	0.0004	0.0056	0.9622	Total cholesterol
	rs12281961	T	-0.0195	0.0061	0.0238	Total cholesterol
	rs12284414	A	0.0176	0.006	0.04635	Total cholesterol
	rs12355784	A	0.0138	0.0051	0.01145	Total cholesterol
	rs12794220	T	0.0055	0.0054	0.7877	Total cholesterol
	rs12806760	A	0.0168	0.006	0.05802	Total cholesterol
	rs13966	T	0.0072	0.0038	0.04996	Total cholesterol
	rs1460027	A	-0.0032	0.0057	0.3516	Total cholesterol
	rs149803	C	-0.0324	0.0053	2.979e-09	Total cholesterol
	rs1535	A	0.0497	0.0037	8.624e-39	Total cholesterol
	rs1675102	T	0.0003	0.0057	0.7224	Total cholesterol
	rs1692120	A	0.0141	0.0053	0.08561	Total cholesterol
	rs1692126	C	0.0165	0.0056	0.04018	Total cholesterol
	rs16966952	A	-0.0004	0.0056	0.9268	Total cholesterol
	rs17156442	T	-0.0235	0.0081	0.009077	Total cholesterol
	rs17156609	A	-0.0215	0.0123	0.2835	Total cholesterol
	rs17156618	A	0.0215	0.0123	0.2335	Total cholesterol
	rs1741	C	0.0003	0.0056	0.9779	Total cholesterol
	rs174448	A	0.0333	0.0044	1.281e-13	Total cholesterol
	rs174449	A	0.0317	0.0038	2.457e-16	Total cholesterol
	rs174450	T	0.0327	0.0036	2.923e-18	Total cholesterol
	rs174455	A	0.0291	0.0037	5.406e-15	Total cholesterol
	rs174456	A	0.0252	0.004	6.183e-10	Total cholesterol
	rs174468	A	0.0232	0.0038	1.831e-09	Total cholesterol
	rs174472	A	0.0058	0.0044	0.1816	Total cholesterol
	rs174476	T	0.0241	0.0041	4.786e-09	Total cholesterol
	rs174478	T	-0.02	0.0039	1.546e-07	Total cholesterol
	rs174479	C	0.0118	0.0052	0.01918	Total cholesterol
	rs174528	T	0.0451	0.0037	1.18e-33	Total cholesterol
	rs174532	A	0.0331	0.0041	9.511e-16	Total cholesterol
	rs174534	A	0.0489	0.0055	6.778e-19	Total cholesterol
	rs174535	T	0.0473	0.0036	1.667e-36	Total cholesterol
	rs174536	A	0.0511	0.0053	1.62e-21	Total cholesterol
	rs174537	T	-0.0476	0.0037	5.594e-37	Total cholesterol
	rs174538	A	-0.0461	0.0038	2.454e-32	Total cholesterol
	rs174541	T	0.0526	0.0053	4.134e-22	Total cholesterol
	rs174545	C	0.0514	0.0053	1.066e-21	Total cholesterol
	rs174546	T	-0.0479	0.0036	2.619e-37	Total cholesterol
	rs174547	T	0.0472	0.0037	1.35e-35	Total cholesterol
	rs174548	C	0.0434	0.0038	1.983e-28	Total cholesterol
	rs174549	A	-0.0474	0.0038	2.051e-34	Total cholesterol
	rs174550	T	0.0482	0.0037	1.068e-37	Total cholesterol
	rs174555	T	0.0472	0.0038	2.697e-34	Total cholesterol
	rs174556	T	-0.049	0.0038	1.203e-35	Total cholesterol
	rs174570	T	-0.0462	0.0049	1.173e-19	Total cholesterol
	rs174574	A	-0.0477	0.0044	4.144e-26	Total cholesterol
	rs174575	C	0.0343	0.0041	1.043e-15	Total cholesterol
	rs174576	A	-0.048	0.0037	3.235e-37	Total cholesterol
	rs174577	A	-0.0485	0.0037	1.051e-37	Total cholesterol
	rs174578	A	-0.042	0.0044	4.411e-21	Total cholesterol
	rs174579	T	-0.0327	0.0044	6.002e-13	Total cholesterol
	rs174583	T	-0.0484	0.0037	6.054e-38	Total cholesterol
	rs174589	C	0.0427	0.0065	1.251e-10	Total cholesterol
	rs174591	A	-0.0365	0.0042	2.77e-17	Total cholesterol
	rs174593	T	0.0376	0.0046	3.797e-15	Total cholesterol
	rs174597	C	-0.0292	0.0046	3.081e-10	Total cholesterol
	rs174601	T	-0.0465	0.0038	4.247e-34	Total cholesterol
	rs174605	T	-0.034	0.0045	4.799e-13	Total cholesterol
	rs174611	T	0.0241	0.0041	4.65e-09	Total cholesterol
	rs174616	A	-0.0306	0.0036	1.105e-16	Total cholesterol
	rs174626	A	0.0299	0.0036	1.293e-15	Total cholesterol
	rs174627	A	-0.0123	0.0053	0.02992	Total cholesterol
	rs174634	C	0.0267	0.0042	2.935e-10	Total cholesterol
	rs17626916	A	0.0167	0.006	0.05817	Total cholesterol
	rs17764324	T	-0.0334	0.0088	9.63e-05	Total cholesterol
	rs17764935	A	-0.0257	0.0083	0.0001906	Total cholesterol
	rs17831757	T	0.0324	0.0084	7.849e-05	Total cholesterol
	rs1800009	T	0.0053	0.0037	0.08935	Total cholesterol
	rs1812458	T	-0.0165	0.0059	0.05855	Total cholesterol
	rs198426	T	0.0164	0.0053	0.03094	Total cholesterol
	rs198428	A	0.0072	0.0052	0.4959	Total cholesterol
	rs198436	T	-0.0036	0.0056	0.9772	Total cholesterol
	rs198456	A	0.0039	0.0053	0.9116	Total cholesterol
	rs198462	A	0.0171	0.0036	3.612e-05	Total cholesterol
	rs198464	A	0.0135	0.0051	0.05503	Total cholesterol
	rs198473	A	0.0156	0.0042	0.0009388	Total cholesterol
	rs198475	T	-0.0187	0.0044	0.0001232	Total cholesterol
	rs198476	A	0.0202	0.0043	6.66e-05	Total cholesterol
	rs2028062	A	0.0018	0.0054	0.8713	Total cholesterol
	rs2072114	A	0.045	0.005	2.353e-18	Total cholesterol
	rs2235093	A	0.006	0.0044	0.1644	Total cholesterol
	rs2269928	T	0.0277	0.0053	5.107e-07	Total cholesterol
	rs2298823	C	0.0009	0.0057	0.6504	Total cholesterol
	rs2393977	A	-0.014	0.0052	0.01198	Total cholesterol
	rs2393986	A	-0.0122	0.0051	0.02837	Total cholesterol
	rs2453710	A	-0.0124	0.0054	0.1549	Total cholesterol
	rs2521568	C	-0.0233	0.0067	0.0002849	Total cholesterol
	rs2521572	T	-0.029	0.0088	0.001156	Total cholesterol
	rs2524299	A	0.0439	0.005	2.341e-17	Total cholesterol
	rs2526678	A	-0.0465	0.0059	7.637e-15	Total cholesterol
	rs2727261	T	-0.0201	0.0099	0.02671	Total cholesterol
	rs2727266	A	0.0243	0.01	0.006995	Total cholesterol
	rs2727270	T	-0.042	0.0077	6.533e-08	Total cholesterol
	rs2727271	A	0.043	0.0051	4.114e-16	Total cholesterol
	rs2740	A	0.0004	0.0056	0.9268	Total cholesterol
	rs2845573	A	0.051	0.0059	1.132e-17	Total cholesterol
	rs2851682	A	0.0471	0.0057	1.028e-15	Total cholesterol
	rs2903922	A	-0.004	0.006	0.2965	Total cholesterol
	rs3198697	T	0.0036	0.0036	0.2691	Total cholesterol
	rs3758977	T	0.0053	0.0037	0.08935	Total cholesterol
	rs3781974	A	-0.0045	0.0057	0.3217	Total cholesterol
	rs3803573	T	0.0002	0.0056	0.9924	Total cholesterol
	rs412334	T	0.0243	0.0053	2.433e-06	Total cholesterol
	rs422249	T	-0.0292	0.0045	2.73e-10	Total cholesterol
	rs4246215	T	-0.05	0.0042	6.369e-31	Total cholesterol
	rs4335555	C	-0.0166	0.0059	0.05748	Total cholesterol
	rs4454603	T	0.01	0.0035	0.008034	Total cholesterol
	rs4486511	T	0.0148	0.0052	0.008227	Total cholesterol
	rs4500751	T	-0.0004	0.0056	0.9137	Total cholesterol
	rs472031	A	-0.0058	0.0092	0.8285	Total cholesterol
	rs482548	T	0.0062	0.0063	0.2728	Total cholesterol
	rs4963466	C	0.0044	0.0057	0.3316	Total cholesterol
	rs4985124	T	0.0008	0.0039	0.8242	Total cholesterol
	rs4985148	A	-0.0002	0.0056	0.9876	Total cholesterol
	rs4985155	A	0.0015	0.0037	0.6412	Total cholesterol
	rs509360	A	0.0162	0.0057	0.001051	Total cholesterol
	rs526126	C	0.016	0.006	0.009436	Total cholesterol
	rs569258	T	-0.0144	0.0038	0.001601	Total cholesterol
	rs579383	A	-0.0171	0.0037	3.108e-05	Total cholesterol
	rs6498540	A	0.0003	0.0056	0.9451	Total cholesterol
	rs650436	T	0.0185	0.0038	6.593e-06	Total cholesterol
	rs666870	A	0.0281	0.0059	1.12e-06	Total cholesterol
	rs695867	A	0.0243	0.0101	0.01309	Total cholesterol
	rs7075195	A	-0.0166	0.0052	0.001783	Total cholesterol
	rs7080386	A	0.0159	0.0052	0.002634	Total cholesterol
	rs7085018	T	-0.0125	0.0051	0.02198	Total cholesterol
	rs7104849	A	0.0279	0.0056	1.111e-06	Total cholesterol
	rs7200543	A	0.0004	0.0039	0.8786	Total cholesterol
	rs7394871	A	-0.0449	0.0144	0.0005133	Total cholesterol
	rs7482316	A	0.0249	0.0057	1.349e-05	Total cholesterol
	rs760306	T	-0.0068	0.0057	0.215	Total cholesterol
	rs7896518	A	-0.0109	0.0036	0.002898	Total cholesterol
	rs7897379	T	-0.0101	0.0035	0.006309	Total cholesterol
	rs7909960	A	0.0143	0.0052	0.009883	Total cholesterol
	rs7920036	T	-0.0128	0.0051	0.01819	Total cholesterol
	rs7935946	T	-0.025	0.0082	0.006962	Total cholesterol
	rs962371	T	-0.0172	0.0059	0.04661	Total cholesterol
	rs968567	T	-0.0316	0.0051	2.265e-09	Total cholesterol
	rs9971352	A	-0.0143	0.0052	0.01012	Total cholesterol
	rs1000778	A	0.00537592	0.00282306	0.0568738	Diastolic blood pressure
	rs102275	T	-0.00943355	0.00257774	0.000252633	Diastolic blood pressure
	rs10509189	T	0.0152527	0.00246545	6.15582e-10	Diastolic blood pressure
	rs10740118	C	-0.0159399	0.00249704	1.73299e-10	Diastolic blood pressure
	rs10740129	A	-0.0152844	0.00246591	5.71566e-10	Diastolic blood pressure
	rs10740134	T	0.0159197	0.00246518	1.06369e-10	Diastolic blood pressure
	rs10761731	A	0.0161899	0.00249688	8.94258e-11	Diastolic blood pressure
	rs10761739	C	-0.0160785	0.00249786	1.22112e-10	Diastolic blood pressure
	rs10761741	T	-0.016054	0.00249765	1.2976e-10	Diastolic blood pressure
	rs10761742	A	0.0154149	0.00246544	4.04676e-10	Diastolic blood pressure
	rs10761771	T	0.0153248	0.00246625	5.1782e-10	Diastolic blood pressure
	rs10761779	A	0.015236	0.0024657	6.45156e-10	Diastolic blood pressure
	rs10761784	A	0.0159575	0.00246547	9.66106e-11	Diastolic blood pressure
	rs10792320	A	-0.00499685	0.002592	0.0538815	Diastolic blood pressure
	rs10822163	C	0.0152525	0.00246606	6.21935e-10	Diastolic blood pressure
	rs108499	T	0.00819657	0.00259937	0.00161459	Diastolic blood pressure
	rs10897169	A	-0.00177906	0.00264875	0.501801	Diastolic blood pressure
	rs10897208	A	-0.00239235	0.00740689	0.746703	Diastolic blood pressure
	rs1109748	A	0.00208605	0.00475314	0.66075	Diastolic blood pressure
	rs1121	A	0.00339191	0.00269568	0.208293	Diastolic blood pressure
	rs11230766	A	0.00163137	0.00255129	0.522545	Diastolic blood pressure
	rs11230767	A	-0.00159755	0.00255128	0.5312	Diastolic blood pressure
	rs11230815	C	-0.0018529	0.00388003	0.632972	Diastolic blood pressure
	rs11230874	T	-0.00265968	0.00742871	0.720323	Diastolic blood pressure
	rs11230896	T	0.00302556	0.00340615	0.3744	Diastolic blood pressure
	rs11230941	A	0.00661153	0.00275051	0.0162285	Diastolic blood pressure
	rs1135999	A	-0.00350538	0.00269432	0.19325	Diastolic blood pressure
	rs1136001	T	0.00371514	0.00269672	0.168312	Diastolic blood pressure
	rs12281961	T	0.00217224	0.00265552	0.413353	Diastolic blood pressure
	rs12284414	A	-0.00246524	0.00266121	0.354259	Diastolic blood pressure
	rs12355784	A	-0.0152385	0.00246564	6.40361e-10	Diastolic blood pressure
	rs12794220	T	0.000704835	0.00259735	0.786109	Diastolic blood pressure
	rs12806760	A	-0.00219849	0.00264949	0.406664	Diastolic blood pressure
	rs13966	T	0.00216954	0.00248763	0.383139	Diastolic blood pressure
	rs1460027	A	0.00701655	0.0027412	0.0104779	Diastolic blood pressure
	rs149803	C	0.00248841	0.00287094	0.386074	Diastolic blood pressure
	rs1535	A	-0.0095394	0.00258464	0.000223588	Diastolic blood pressure
	rs1675102	T	0.00747827	0.00277084	0.00695687	Diastolic blood pressure
	rs1692120	A	-0.00273741	0.00246321	0.266431	Diastolic blood pressure
	rs1692126	C	-0.00149664	0.00256834	0.560076	Diastolic blood pressure
	rs16966952	A	0.00318879	0.00269614	0.236919	Diastolic blood pressure
	rs17156442	T	0.00828072	0.00580221	0.153533	Diastolic blood pressure
	rs17156609	A	-0.0045481	0.00727346	0.531774	Diastolic blood pressure
	rs17156618	A	0.00595815	0.00745819	0.424364	Diastolic blood pressure
	rs1741	C	0.00349349	0.00269977	0.195668	Diastolic blood pressure
	rs174448	A	-0.0057159	0.00256912	0.0260925	Diastolic blood pressure
	rs174449	A	-0.00556084	0.00257359	0.0307165	Diastolic blood pressure
	rs174450	T	-0.00238813	0.00248389	0.336328	Diastolic blood pressure
	rs174455	A	-0.00615629	0.0025677	0.0165038	Diastolic blood pressure
	rs174456	A	-0.00523782	0.0028232	0.063557	Diastolic blood pressure
	rs174464	A	0.00540255	0.00282993	0.0562531	Diastolic blood pressure
	rs174468	A	0.00250627	0.00249933	0.315969	Diastolic blood pressure
	rs174472	A	0.00356786	0.00250028	0.153585	Diastolic blood pressure
	rs174476	T	0.00231813	0.00249299	0.352445	Diastolic blood pressure
	rs174478	T	-0.0019062	0.00248876	0.443722	Diastolic blood pressure
	rs174479	C	-0.00826867	0.00327413	0.0115554	Diastolic blood pressure
	rs174528	T	-0.00876054	0.00254289	0.000570883	Diastolic blood pressure
	rs174532	A	0.000905698	0.00269245	0.736581	Diastolic blood pressure
	rs174534	A	-0.00773409	0.00258682	0.00279175	Diastolic blood pressure
	rs174535	T	-0.00908671	0.00258008	0.00042857	Diastolic blood pressure
	rs174536	A	-0.00931697	0.00258221	0.000308448	Diastolic blood pressure
	rs174537	T	0.00938021	0.00258777	0.000289207	Diastolic blood pressure
	rs174538	A	0.00879392	0.0026433	0.000878363	Diastolic blood pressure
	rs174541	T	-0.00823865	0.0025614	0.00129794	Diastolic blood pressure
	rs174545	C	-0.00933475	0.00258819	0.000310204	Diastolic blood pressure
	rs174546	T	0.00938521	0.00258821	0.000287734	Diastolic blood pressure
	rs174547	T	-0.00947435	0.00258883	0.000252542	Diastolic blood pressure
	rs174548	C	-0.00854786	0.00265008	0.00125763	Diastolic blood pressure
	rs174549	A	0.00854244	0.00266092	0.00132597	Diastolic blood pressure
	rs174550	T	-0.00935632	0.00258826	0.000300508	Diastolic blood pressure
	rs174555	T	-0.00857589	0.0026614	0.00127169	Diastolic blood pressure
	rs174556	T	0.00848842	0.00266345	0.00143771	Diastolic blood pressure
	rs174570	T	0.0118181	0.00367835	0.0013142	Diastolic blood pressure
	rs174574	A	0.00970786	0.0025792	0.000167308	Diastolic blood pressure
	rs174575	C	-0.00696473	0.0027587	0.0115821	Diastolic blood pressure
	rs174576	A	0.00978401	0.00257807	0.000147619	Diastolic blood pressure
	rs174577	A	0.00957173	0.00257691	0.000203705	Diastolic blood pressure
	rs174578	A	0.00949421	0.00257653	0.000228852	Diastolic blood pressure
	rs174579	T	0.00527542	0.00294643	0.0733828	Diastolic blood pressure
	rs174583	T	0.00984511	0.00257423	0.000131066	Diastolic blood pressure
	rs174589	C	-0.00529716	0.00298193	0.0756644	Diastolic blood pressure
	rs174591	A	0.00645364	0.00278265	0.0203825	Diastolic blood pressure
	rs174593	T	-0.00438914	0.00274015	0.109203	Diastolic blood pressure
	rs174597	C	0.00277266	0.00288636	0.33675	Diastolic blood pressure
	rs174601	T	0.0068169	0.00254216	0.00732892	Diastolic blood pressure
	rs174605	T	0.0053613	0.00269775	0.0468874	Diastolic blood pressure
	rs174611	T	-0.00511665	0.00268309	0.0565216	Diastolic blood pressure
	rs174616	A	0.00291142	0.00247265	0.239017	Diastolic blood pressure
	rs174626	A	-0.00227201	0.00248139	0.359867	Diastolic blood pressure
	rs174627	A	0.00528895	0.00342789	0.122853	Diastolic blood pressure
	rs174634	C	-0.00504539	0.00283993	0.0756365	Diastolic blood pressure
	rs17626916	A	-0.00234616	0.00265745	0.37731	Diastolic blood pressure
	rs17764324	T	0.00153919	0.00388206	0.691745	Diastolic blood pressure
	rs17764935	A	0.0126744	0.00541385	0.0192271	Diastolic blood pressure
	rs17831757	T	-0.00170941	0.00388172	0.659666	Diastolic blood pressure
	rs1800009	T	-0.00517908	0.00259108	0.0456296	Diastolic blood pressure
	rs1812458	T	0.00249726	0.00266154	0.348103	Diastolic blood pressure
	rs198426	T	-0.000268092	0.00260867	0.918146	Diastolic blood pressure
	rs198428	A	0.00107106	0.00253205	0.672295	Diastolic blood pressure
	rs198436	T	-0.0013755	0.0025738	0.593049	Diastolic blood pressure
	rs198456	A	0.00155987	0.0025753	0.544711	Diastolic blood pressure
	rs198462	A	-0.0036747	0.00246058	0.135326	Diastolic blood pressure
	rs198464	A	-0.00368405	0.00246519	0.135065	Diastolic blood pressure
	rs198473	A	-0.00944248	0.00282155	0.0008183	Diastolic blood pressure
	rs198475	T	0.00961434	0.00282427	0.000663695	Diastolic blood pressure
	rs198476	A	-0.00380725	0.00247279	0.123645	Diastolic blood pressure
	rs2028062	A	0.00487665	0.00259779	0.060488	Diastolic blood pressure
	rs2072114	A	-0.0113902	0.00374055	0.00232659	Diastolic blood pressure
	rs2235093	A	0.00232376	0.00248946	0.350594	Diastolic blood pressure
	rs2269928	T	-0.00843078	0.00299146	0.00482844	Diastolic blood pressure
	rs2298823	C	-0.00662945	0.00274456	0.0157148	Diastolic blood pressure
	rs2393977	A	0.0153181	0.00246614	5.25862e-10	Diastolic blood pressure
	rs2393986	A	0.0160455	0.00246544	7.61873e-11	Diastolic blood pressure
	rs2453710	A	0.00303243	0.00247753	0.220963	Diastolic blood pressure
	rs2521568	C	0.00260003	0.00500294	0.603273	Diastolic blood pressure
	rs2521572	T	0.00519937	0.00600725	0.386756	Diastolic blood pressure
	rs2524299	A	-0.0124551	0.00378766	0.00100792	Diastolic blood pressure
	rs2526678	A	0.0118487	0.0045155	0.00869045	Diastolic blood pressure
	rs2727261	T	0.00398153	0.00409714	0.331159	Diastolic blood pressure
	rs2727266	A	-0.00243634	0.00491751	0.620289	Diastolic blood pressure
	rs2727270	T	0.0118861	0.00384307	0.00198243	Diastolic blood pressure
	rs2727271	A	-0.011886	0.0038429	0.00198173	Diastolic blood pressure
	rs2740	A	-0.00351633	0.00269432	0.191863	Diastolic blood pressure
	rs2845573	A	-0.0124617	0.00460441	0.00680069	Diastolic blood pressure
	rs2851682	A	-0.0123757	0.00439038	0.00482035	Diastolic blood pressure
	rs2903922	A	0.00696792	0.00274541	0.0111485	Diastolic blood pressure
	rs3198697	T	-0.00307862	0.00250175	0.218479	Diastolic blood pressure
	rs3758977	T	-0.00548426	0.00259114	0.0342994	Diastolic blood pressure
	rs3781974	A	0.00565264	0.0027491	0.0397661	Diastolic blood pressure
	rs3803573	T	0.0031507	0.00269972	0.243192	Diastolic blood pressure
	rs412334	T	0.000229784	0.00332476	0.9449	Diastolic blood pressure
	rs422249	T	0.00612353	0.00260144	0.018578	Diastolic blood pressure
	rs4246215	T	0.00826264	0.00256211	0.00126016	Diastolic blood pressure
	rs4335555	C	0.00251281	0.00266081	0.344978	Diastolic blood pressure
	rs4454603	T	-0.0154146	0.00246595	4.08375e-10	Diastolic blood pressure
	rs4486511	T	-0.0152967	0.00246552	5.5025e-10	Diastolic blood pressure
	rs4500751	T	0.00254684	0.00266832	0.339846	Diastolic blood pressure
	rs472031	A	-0.00477867	0.00429624	0.266014	Diastolic blood pressure
	rs482548	T	-0.00550247	0.00430284	0.200968	Diastolic blood pressure
	rs4963466	C	-0.00581271	0.00274691	0.0343376	Diastolic blood pressure
	rs4985124	T	-0.00327095	0.00269298	0.224513	Diastolic blood pressure
	rs4985148	A	-0.00224959	0.00266379	0.398387	Diastolic blood pressure
	rs4985155	A	-0.00117339	0.0026098	0.652992	Diastolic blood pressure
	rs509360	A	-0.0102249	0.0026376	0.000105956	Diastolic blood pressure
	rs526126	C	-0.000216087	0.0033265	0.948206	Diastolic blood pressure
	rs569258	T	0.000446596	0.00261221	0.864252	Diastolic blood pressure
	rs579383	A	0.00106358	0.00252598	0.673714	Diastolic blood pressure
	rs6498540	A	-0.00335512	0.00268431	0.211336	Diastolic blood pressure
	rs650436	T	-0.00119918	0.00252556	0.634917	Diastolic blood pressure
	rs666870	A	0.00227363	0.00249129	0.361437	Diastolic blood pressure
	rs695867	A	-0.00824769	0.00662318	0.213031	Diastolic blood pressure
	rs7075195	A	0.016025	0.00249803	1.40975e-10	Diastolic blood pressure
	rs7080386	A	-0.0160953	0.00249857	1.18238e-10	Diastolic blood pressure
	rs7085018	T	0.0159399	0.00246622	1.02589e-10	Diastolic blood pressure
	rs7104849	A	-0.00254579	0.0038275	0.505967	Diastolic blood pressure
	rs7200543	A	-0.00348758	0.00269383	0.195441	Diastolic blood pressure
	rs7394871	A	0.00910639	0.00534395	0.0883717	Diastolic blood pressure
	rs7482316	A	-0.00332828	0.00395343	0.39986	Diastolic blood pressure
	rs760306	T	-0.000469406	0.00283549	0.868514	Diastolic blood pressure
	rs7896518	A	0.0162715	0.0025141	9.67887e-11	Diastolic blood pressure
	rs7897379	T	0.0160372	0.00246584	7.84573e-11	Diastolic blood pressure
	rs7909960	A	-0.0152978	0.00246621	5.54741e-10	Diastolic blood pressure
	rs7920036	T	0.0159013	0.00246602	1.13353e-10	Diastolic blood pressure
	rs7935946	T	0.0082656	0.00579238	0.153587	Diastolic blood pressure
	rs962371	T	0.00249095	0.00266131	0.349281	Diastolic blood pressure
	rs968567	T	0.00402943	0.00314525	0.200153	Diastolic blood pressure
	rs9971352	A	0.0152596	0.00246545	6.04812e-10	Diastolic blood pressure
	rs1000778	A	0.00124785	0.00282163	0.658313	Systolic blood pressure
	rs102275	T	0.00137038	0.00257648	0.59481	Systolic blood pressure
	rs10509189	T	0.00690871	0.0024643	0.00505518	Systolic blood pressure
	rs10740118	C	-0.00843111	0.00249587	0.000730163	Systolic blood pressure
	rs10740129	A	-0.00692044	0.00246476	0.00498917	Systolic blood pressure
	rs10740134	T	0.00683372	0.00246405	0.00554826	Systolic blood pressure
	rs10761731	A	0.0090134	0.00249571	0.000304401	Systolic blood pressure
	rs10761739	C	-0.00861649	0.0024967	0.000558266	Systolic blood pressure
	rs10761741	T	-0.00859001	0.00249648	0.000579964	Systolic blood pressure
	rs10761742	A	0.00694627	0.00246429	0.00482113	Systolic blood pressure
	rs10761771	T	0.0069625	0.00246511	0.00473692	Systolic blood pressure
	rs10761779	A	0.00692754	0.00246455	0.00494098	Systolic blood pressure
	rs10761784	A	0.00704547	0.00246434	0.00425046	Systolic blood pressure
	rs10792320	A	-0.00311742	0.0025907	0.228856	Systolic blood pressure
	rs10822163	C	0.0069067	0.00246491	0.00507883	Systolic blood pressure
	rs108499	T	-0.000322572	0.00259808	0.90119	Systolic blood pressure
	rs10897169	A	-0.00433348	0.00264738	0.101654	Systolic blood pressure
	rs10897208	A	-0.00617071	0.00740305	0.404543	Systolic blood pressure
	rs1109748	A	-0.00160732	0.00475068	0.735111	Systolic blood pressure
	rs1121	A	0.00356224	0.0026943	0.186122	Systolic blood pressure
	rs11230766	A	0.00336849	0.00254997	0.186505	Systolic blood pressure
	rs11230767	A	-0.00335491	0.00254996	0.188286	Systolic blood pressure
	rs11230815	C	0.00920313	0.00387801	0.0176372	Systolic blood pressure
	rs11230874	T	-0.00588146	0.00742487	0.428285	Systolic blood pressure
	rs11230896	T	0.00744088	0.00340437	0.0288397	Systolic blood pressure
	rs11230941	A	0.00299401	0.00274913	0.276122	Systolic blood pressure
	rs1135999	A	-0.00371296	0.00269293	0.167963	Systolic blood pressure
	rs1136001	T	0.00383893	0.00269533	0.154364	Systolic blood pressure
	rs12281961	T	0.00460042	0.00265415	0.0830444	Systolic blood pressure
	rs12284414	A	-0.00519123	0.00265983	0.0509725	Systolic blood pressure
	rs12355784	A	-0.00687813	0.00246449	0.00525653	Systolic blood pressure
	rs12794220	T	-0.00630502	0.00259599	0.0151512	Systolic blood pressure
	rs12806760	A	-0.00472757	0.00264811	0.0742197	Systolic blood pressure
	rs13966	T	0.00199298	0.00248636	0.422805	Systolic blood pressure
	rs1460027	A	0.00341704	0.00273983	0.212335	Systolic blood pressure
	rs149803	C	-0.000391558	0.00286946	0.89146	Systolic blood pressure
	rs1535	A	0.000559685	0.00258338	0.828483	Systolic blood pressure
	rs1675102	T	0.00422133	0.00276946	0.127449	Systolic blood pressure
	rs1692120	A	-0.00377528	0.00246194	0.125164	Systolic blood pressure
	rs1692126	C	-0.00452827	0.002567	0.0777277	Systolic blood pressure
	rs16966952	A	0.00346717	0.00269475	0.198222	Systolic blood pressure
	rs17156442	T	0.00161247	0.00579923	0.780975	Systolic blood pressure
	rs17156609	A	-0.000790177	0.00726971	0.913445	Systolic blood pressure
	rs17156618	A	0.000817449	0.00745435	0.912678	Systolic blood pressure
	rs1741	C	0.00353434	0.00269838	0.190265	Systolic blood pressure
	rs174448	A	0.002744	0.00256782	0.285246	Systolic blood pressure
	rs174449	A	0.00257585	0.00257228	0.316639	Systolic blood pressure
	rs174450	T	0.0045299	0.0024826	0.068053	Systolic blood pressure
	rs174455	A	0.000745902	0.00256641	0.771327	Systolic blood pressure
	rs174456	A	-0.00113661	0.00282176	0.687094	Systolic blood pressure
	rs174464	A	0.00131335	0.00282849	0.642413	Systolic blood pressure
	rs174468	A	0.00564931	0.00249803	0.0237288	Systolic blood pressure
	rs174472	A	0.00272551	0.00249899	0.275432	Systolic blood pressure
	rs174476	T	0.00525307	0.0024917	0.0350121	Systolic blood pressure
	rs174478	T	-0.00496255	0.00248747	0.0460412	Systolic blood pressure
	rs174479	C	-0.0069408	0.00327245	0.0339244	Systolic blood pressure
	rs174528	T	0.00097632	0.00254164	0.700882	Systolic blood pressure
	rs174532	A	0.0052207	0.00269104	0.0523772	Systolic blood pressure
	rs174534	A	0.00112169	0.00258554	0.66441	Systolic blood pressure
	rs174535	T	0.00121157	0.00257881	0.638486	Systolic blood pressure
	rs174536	A	0.000982064	0.00258095	0.703571	Systolic blood pressure
	rs174537	T	-0.000888471	0.00258651	0.731221	Systolic blood pressure
	rs174538	A	-0.000763556	0.002642	0.772576	Systolic blood pressure
	rs174541	T	0.000574837	0.00256014	0.822342	Systolic blood pressure
	rs174545	C	0.00078973	0.00258693	0.760155	Systolic blood pressure
	rs174546	T	-0.000748205	0.00258695	0.772411	Systolic blood pressure
	rs174547	T	0.000935541	0.00258756	0.717686	Systolic blood pressure
	rs174548	C	0.000576378	0.00264878	0.82774	Systolic blood pressure
	rs174549	A	0.000113392	0.00265962	0.965993	Systolic blood pressure
	rs174550	T	0.000761416	0.002587	0.768511	Systolic blood pressure
	rs174555	T	-0.000109444	0.00266009	0.967182	Systolic blood pressure
	rs174556	T	0.00020903	0.00266214	0.937415	Systolic blood pressure
	rs174570	T	-0.00158827	0.00367653	0.66574	Systolic blood pressure
	rs174574	A	-0.00108768	0.00257794	0.673085	Systolic blood pressure
	rs174575	C	0.000344103	0.00275731	0.900685	Systolic blood pressure
	rs174576	A	-0.0011144	0.00257682	0.665398	Systolic blood pressure
	rs174577	A	-0.00136539	0.00257565	0.596032	Systolic blood pressure
	rs174578	A	-0.00145106	0.00257528	0.573123	Systolic blood pressure
	rs174579	T	-0.000308261	0.00294492	0.916634	Systolic blood pressure
	rs174583	T	-0.00126397	0.00257298	0.623251	Systolic blood pressure
	rs174589	C	0.000722953	0.00298041	0.80834	Systolic blood pressure
	rs174591	A	-0.000143239	0.00278124	0.958926	Systolic blood pressure
	rs174593	T	0.000487653	0.00273875	0.858678	Systolic blood pressure
	rs174597	C	-0.00225868	0.00288487	0.433663	Systolic blood pressure
	rs174601	T	-0.00220015	0.00254089	0.386548	Systolic blood pressure
	rs174605	T	-0.00469724	0.00269637	0.0814985	Systolic blood pressure
	rs174611	T	0.00465345	0.00268171	0.0826968	Systolic blood pressure
	rs174616	A	-0.00462545	0.00247137	0.0612609	Systolic blood pressure
	rs174626	A	0.00491266	0.0024801	0.0476109	Systolic blood pressure
	rs174627	A	0.000175335	0.00342614	0.959186	Systolic blood pressure
	rs174634	C	-0.00170248	0.00283848	0.54865	Systolic blood pressure
	rs17626916	A	-0.00487401	0.00265607	0.0664994	Systolic blood pressure
	rs17764324	T	-0.00963939	0.00388003	0.0129791	Systolic blood pressure
	rs17764935	A	0.00314639	0.00541139	0.560946	Systolic blood pressure
	rs17831757	T	0.00953885	0.0038797	0.0139463	Systolic blood pressure
	rs1800009	T	-0.00267358	0.00258977	0.301905	Systolic blood pressure
	rs1812458	T	0.00521487	0.00266016	0.0499544	Systolic blood pressure
	rs198426	T	-0.00500834	0.00260731	0.0547473	Systolic blood pressure
	rs198428	A	-0.00605538	0.00253072	0.0167233	Systolic blood pressure
	rs198436	T	0.00618588	0.00257245	0.016188	Systolic blood pressure
	rs198456	A	-0.00573962	0.00257395	0.0257556	Systolic blood pressure
	rs198462	A	-0.00625462	0.0024593	0.0109829	Systolic blood pressure
	rs198464	A	-0.00652025	0.00246391	0.00813801	Systolic blood pressure
	rs198473	A	-0.00839619	0.0028201	0.00290856	Systolic blood pressure
	rs198475	T	0.00858231	0.00282283	0.00236343	Systolic blood pressure
	rs198476	A	-0.00656166	0.00247151	0.00793305	Systolic blood pressure
	rs2028062	A	0.00307675	0.00259648	0.236031	Systolic blood pressure
	rs2072114	A	0.000940191	0.00373869	0.801446	Systolic blood pressure
	rs2235093	A	0.00214728	0.00248819	0.388144	Systolic blood pressure
	rs2269928	T	-0.00579307	0.00298994	0.0526829	Systolic blood pressure
	rs2298823	C	-0.00258357	0.00274319	0.346289	Systolic blood pressure
	rs2393977	A	0.00691152	0.00246499	0.00504962	Systolic blood pressure
	rs2393986	A	0.00705941	0.0024643	0.00417471	Systolic blood pressure
	rs2453710	A	0.00550118	0.00247624	0.0263118	Systolic blood pressure
	rs2521568	C	-0.00709409	0.00500035	0.155982	Systolic blood pressure
	rs2521572	T	-0.000464094	0.00600416	0.938389	Systolic blood pressure
	rs2524299	A	0.00337098	0.00378578	0.373234	Systolic blood pressure
	rs2526678	A	-0.00133007	0.00451325	0.768221	Systolic blood pressure
	rs2727261	T	-0.00298085	0.00409505	0.466666	Systolic blood pressure
	rs2727266	A	0.00856159	0.00491495	0.0815186	Systolic blood pressure
	rs2727270	T	-0.00260408	0.00384116	0.49781	Systolic blood pressure
	rs2727271	A	0.00259931	0.00384098	0.498578	Systolic blood pressure
	rs2740	A	-0.00373674	0.00269293	0.165256	Systolic blood pressure
	rs2845573	A	0.00212436	0.00460212	0.644366	Systolic blood pressure
	rs2851682	A	0.000306261	0.0043882	0.944359	Systolic blood pressure
	rs2903922	A	0.00337656	0.00274404	0.218508	Systolic blood pressure
	rs3198697	T	-0.0007429	0.00250048	0.766388	Systolic blood pressure
	rs3758977	T	-0.00313643	0.00258983	0.225875	Systolic blood pressure
	rs3781974	A	0.00183641	0.00274772	0.503917	Systolic blood pressure
	rs3803573	T	0.00357069	0.00269833	0.185738	Systolic blood pressure
	rs412334	T	0.00323978	0.00332304	0.329589	Systolic blood pressure
	rs422249	T	-0.00315901	0.00260011	0.224386	Systolic blood pressure
	rs4246215	T	-0.000570221	0.00256085	0.823794	Systolic blood pressure
	rs4335555	C	0.00525785	0.00265943	0.0480358	Systolic blood pressure
	rs4454603	T	-0.00698034	0.0024648	0.0046259	Systolic blood pressure
	rs4486511	T	-0.00692145	0.00246437	0.00497596	Systolic blood pressure
	rs4500751	T	0.00285269	0.00266695	0.28478	Systolic blood pressure
	rs472031	A	-0.00359145	0.00429403	0.40294	Systolic blood pressure
	rs482548	T	-0.00345062	0.00430063	0.422349	Systolic blood pressure
	rs4963466	C	-0.00207321	0.00274553	0.450176	Systolic blood pressure
	rs4985124	T	-0.00320434	0.0026916	0.233851	Systolic blood pressure
	rs4985148	A	-0.00268416	0.00266242	0.313375	Systolic blood pressure
	rs4985155	A	-0.00122054	0.00260846	0.639844	Systolic blood pressure
	rs509360	A	-0.00400161	0.00263629	0.129042	Systolic blood pressure
	rs526126	C	0.00254012	0.00332478	0.444871	Systolic blood pressure
	rs569258	T	0.00472628	0.00261086	0.0702594	Systolic blood pressure
	rs579383	A	0.00491422	0.00252467	0.051598	Systolic blood pressure
	rs6498540	A	-0.00413606	0.00268292	0.123166	Systolic blood pressure
	rs650436	T	-0.00480714	0.00252425	0.0568609	Systolic blood pressure
	rs666870	A	0.00513536	0.00249	0.0391708	Systolic blood pressure
	rs695867	A	0.0057434	0.00661977	0.385607	Systolic blood pressure
	rs7075195	A	0.00859652	0.00249686	0.00057553	Systolic blood pressure
	rs7080386	A	-0.00858307	0.0024974	0.000588711	Systolic blood pressure
	rs7085018	T	0.00705239	0.00246508	0.00422449	Systolic blood pressure
	rs7104849	A	0.00901185	0.00382551	0.0184872	Systolic blood pressure
	rs7200543	A	-0.00362594	0.00269245	0.178075	Systolic blood pressure
	rs7394871	A	0.000478404	0.0053415	0.928634	Systolic blood pressure
	rs7482316	A	0.00874797	0.00395138	0.0268363	Systolic blood pressure
	rs760306	T	-0.00255245	0.00283403	0.367778	Systolic blood pressure
	rs7896518	A	0.00824867	0.00251294	0.00102908	Systolic blood pressure
	rs7897379	T	0.00714571	0.00246471	0.00374128	Systolic blood pressure
	rs7909960	A	-0.00695947	0.00246506	0.00475424	Systolic blood pressure
	rs7920036	T	0.00706611	0.00246488	0.0041478	Systolic blood pressure
	rs7935946	T	0.00156697	0.00578941	0.786651	Systolic blood pressure
	rs962371	T	0.00521181	0.00265993	0.0500694	Systolic blood pressure
	rs968567	T	0.000170962	0.00314364	0.95663	Systolic blood pressure
	rs9971352	A	0.00691374	0.0024643	0.0050233	Systolic blood pressure

## Sheet: ST2
	Table S2. Associations of SNPs (that are significant (p < 5×10-8) and bi-allelic in GWAS of arachidonic acid ) for Ischemic stroke, LDL cholesterol, HDL cholesterol, Total cholesterol, Systolic blood pressure and Diastolic blood pressure.
	SNP	effect_allele	beta	se	pval	outcome
	rs1000778	A	-0.0144	0.0183	0.4323	Ischemic stroke
	rs102275	T	0.044	0.0168	0.008728	Ischemic stroke
	rs10736716	C	-0.0226	0.0176	0.1975	Ischemic stroke
	rs10792320	A	0.018	0.0174	0.3002	Ischemic stroke
	rs108499	T	-0.0384	0.0172	0.02499	Ischemic stroke
	rs10897169	A	0.029	0.0179	0.1066	Ischemic stroke
	rs10897208	A	0.045	0.0477	0.345	Ischemic stroke
	rs10897213	T	-0.0201	0.0178	0.2579	Ischemic stroke
	rs10897221	T	-0.0079	0.0186	0.672	Ischemic stroke
	rs1109748	A	-0.0549	0.0304	0.07054	Ischemic stroke
	rs1121	A	0.0083	0.0174	0.6321	Ischemic stroke
	rs11230751	A	0.013	0.0181	0.4701	Ischemic stroke
	rs11230766	A	-0.0074	0.0169	0.6644	Ischemic stroke
	rs11230767	A	0.0052	0.0167	0.7544	Ischemic stroke
	rs11230815	C	0.0159	0.0275	0.5617	Ischemic stroke
	rs11230874	T	0.0536	0.0493	0.2766	Ischemic stroke
	rs11230889	A	-0.0101	0.0252	0.688	Ischemic stroke
	rs11230896	T	0.0049	0.021	0.8147	Ischemic stroke
	rs11230941	A	-0.0087	0.0179	0.6289	Ischemic stroke
	rs1135999	A	-0.0034	0.0174	0.8468	Ischemic stroke
	rs1136001	T	0.0065	0.0175	0.713	Ischemic stroke
	rs11605994	T	0.0313	0.019	0.09875	Ischemic stroke
	rs11827215	A	0	0.0235	0.9996	Ischemic stroke
	rs12274157	A	-0.0044	0.0237	0.8521	Ischemic stroke
	rs12281961	T	-0.031	0.0178	0.08201	Ischemic stroke
	rs12284414	A	0.0313	0.0179	0.0808	Ischemic stroke
	rs12285167	A	-0.0305	0.0194	0.1161	Ischemic stroke
	rs12365974	T	0.0019	0.0204	0.9268	Ischemic stroke
	rs12420642	A	-0.0253	0.018	0.1609	Ischemic stroke
	rs12788265	C	0.0418	0.0382	0.2734	Ischemic stroke
	rs12789285	C	-0.0339	0.0199	0.08816	Ischemic stroke
	rs12794220	T	0.014	0.0167	0.4025	Ischemic stroke
	rs12806760	A	0.0303	0.0179	0.09025	Ischemic stroke
	rs12926897	T	0.0348	0.0229	0.1275	Ischemic stroke
	rs13966	T	0.0201	0.0164	0.219	Ischemic stroke
	rs1460027	A	-0.013	0.0184	0.4818	Ischemic stroke
	rs149803	C	-0.0528	0.0223	0.01822	Ischemic stroke
	rs1535	A	0.044	0.0166	0.008214	Ischemic stroke
	rs1675102	T	-0.0095	0.0185	0.6088	Ischemic stroke
	rs1675105	A	-0.0242	0.018	0.1779	Ischemic stroke
	rs16829840	T	0.0456	0.0575	0.4273	Ischemic stroke
	rs1692116	A	0.0102	0.0237	0.6662	Ischemic stroke
	rs1692120	A	0.0185	0.0161	0.2517	Ischemic stroke
	rs1692126	C	0.0185	0.0175	0.2928	Ischemic stroke
	rs16966952	A	0.0009	0.0173	0.9584	Ischemic stroke
	rs17156442	T	-0.0391	0.0432	0.3654	Ischemic stroke
	rs17185574	T	0.0156	0.0187	0.404	Ischemic stroke
	rs1729372	A	0.0235	0.0183	0.199	Ischemic stroke
	rs1729374	A	-0.0176	0.0178	0.321	Ischemic stroke
	rs1741	C	0.0082	0.0177	0.6412	Ischemic stroke
	rs174448	A	0.0161	0.0166	0.3309	Ischemic stroke
	rs174449	A	0.0275	0.0166	0.09716	Ischemic stroke
	rs174450	T	0.0213	0.016	0.1838	Ischemic stroke
	rs174455	A	0.0088	0.0169	0.6004	Ischemic stroke
	rs174456	A	0.0167	0.0188	0.3746	Ischemic stroke
	rs174464	A	-0.0213	0.0192	0.2683	Ischemic stroke
	rs174468	A	0.012	0.0176	0.4977	Ischemic stroke
	rs174472	A	0.0144	0.0179	0.42	Ischemic stroke
	rs174476	T	0.0163	0.0177	0.3597	Ischemic stroke
	rs174478	T	-0.0123	0.0172	0.477	Ischemic stroke
	rs174479	C	0.0194	0.0233	0.4064	Ischemic stroke
	rs174528	T	0.0396	0.0171	0.02075	Ischemic stroke
	rs174532	A	0.0346	0.0179	0.0527	Ischemic stroke
	rs174534	A	0.0403	0.0174	0.02068	Ischemic stroke
	rs174535	T	0.0436	0.0167	0.009043	Ischemic stroke
	rs174536	A	0.0454	0.0172	0.008291	Ischemic stroke
	rs174537	T	-0.0459	0.0169	0.006658	Ischemic stroke
	rs174538	A	-0.0327	0.0172	0.0578	Ischemic stroke
	rs174541	T	0.045	0.0175	0.01012	Ischemic stroke
	rs174545	C	0.0443	0.017	0.008958	Ischemic stroke
	rs174546	T	-0.0445	0.0167	0.007711	Ischemic stroke
	rs174547	T	0.0453	0.0167	0.006782	Ischemic stroke
	rs174548	C	0.0404	0.0173	0.01934	Ischemic stroke
	rs174549	A	-0.0447	0.0174	0.01036	Ischemic stroke
	rs174550	T	0.0434	0.017	0.01067	Ischemic stroke
	rs174555	T	0.0415	0.0173	0.01655	Ischemic stroke
	rs174556	T	-0.0435	0.0177	0.01391	Ischemic stroke
	rs174570	T	-0.06	0.0228	0.008428	Ischemic stroke
	rs174574	A	-0.0477	0.0168	0.004658	Ischemic stroke
	rs174575	C	0.0262	0.0186	0.1592	Ischemic stroke
	rs174576	A	-0.0393	0.0166	0.01794	Ischemic stroke
	rs174577	A	-0.0423	0.0167	0.01115	Ischemic stroke
	rs174578	A	-0.0472	0.0173	0.006294	Ischemic stroke
	rs174579	T	-0.023	0.02	0.2506	Ischemic stroke
	rs174583	T	-0.0455	0.0171	0.007862	Ischemic stroke
	rs174589	C	0.0194	0.0208	0.3499	Ischemic stroke
	rs174591	A	-0.025	0.0203	0.218	Ischemic stroke
	rs174593	T	0.023	0.0219	0.2936	Ischemic stroke
	rs174597	C	-0.0207	0.0226	0.3602	Ischemic stroke
	rs174601	T	-0.0452	0.0185	0.01472	Ischemic stroke
	rs174605	T	-0.003	0.0178	0.8671	Ischemic stroke
	rs174611	T	0.0028	0.0172	0.8725	Ischemic stroke
	rs174616	A	-0.0222	0.0165	0.1795	Ischemic stroke
	rs174626	A	0.0133	0.0166	0.4209	Ischemic stroke
	rs174627	A	-0.0225	0.022	0.3057	Ischemic stroke
	rs174634	C	0.0172	0.0189	0.3631	Ischemic stroke
	rs17626916	A	0.0311	0.0178	0.08138	Ischemic stroke
	rs17633020	A	-0.0078	0.0197	0.6902	Ischemic stroke
	rs17663676	T	-0.0076	0.0386	0.8435	Ischemic stroke
	rs17707648	A	-0.0035	0.0348	0.9198	Ischemic stroke
	rs17764324	T	-0.0136	0.0271	0.6152	Ischemic stroke
	rs17764935	A	-0.0216	0.0386	0.5758	Ischemic stroke
	rs17827918	A	-0.043	0.0269	0.11	Ischemic stroke
	rs17831757	T	0.0132	0.0271	0.625	Ischemic stroke
	rs1791785	T	0.0075	0.0188	0.6894	Ischemic stroke
	rs1792876	A	-0.0229	0.0184	0.2143	Ischemic stroke
	rs1800007	T	0.0248	0.0173	0.153	Ischemic stroke
	rs1800009	T	0.0333	0.0176	0.05778	Ischemic stroke
	rs1812458	T	-0.031	0.0178	0.08157	Ischemic stroke
	rs195156	T	0.0284	0.0299	0.3419	Ischemic stroke
	rs195157	A	0.0364	0.0277	0.1889	Ischemic stroke
	rs195160	T	-0.0427	0.0296	0.1493	Ischemic stroke
	rs195162	T	0.0299	0.0302	0.3223	Ischemic stroke
	rs195165	A	0.0302	0.0305	0.3214	Ischemic stroke
	rs195445	T	-0.0473	0.0177	0.007421	Ischemic stroke
	rs195446	T	-0.0133	0.0183	0.465	Ischemic stroke
	rs198418	A	-0.0151	0.0183	0.411	Ischemic stroke
	rs198425	A	-0.0133	0.0188	0.4798	Ischemic stroke
	rs198426	T	0.0153	0.017	0.3693	Ischemic stroke
	rs198428	A	0.0143	0.0168	0.3949	Ischemic stroke
	rs198430	A	0.0095	0.0184	0.604	Ischemic stroke
	rs198432	A	0.0065	0.0179	0.7147	Ischemic stroke
	rs198435	C	0.0186	0.0286	0.5149	Ischemic stroke
	rs198436	T	-0.0176	0.0172	0.3061	Ischemic stroke
	rs198444	A	0.0064	0.0163	0.694	Ischemic stroke
	rs198446	A	0.0117	0.0188	0.5341	Ischemic stroke
	rs198453	T	0.0117	0.0185	0.5265	Ischemic stroke
	rs198456	A	0.015	0.0165	0.3628	Ischemic stroke
	rs198462	A	0.0171	0.016	0.285	Ischemic stroke
	rs198464	A	0.0207	0.016	0.1955	Ischemic stroke
	rs198473	A	0.0082	0.0192	0.6706	Ischemic stroke
	rs198475	T	-0.0021	0.0182	0.9087	Ischemic stroke
	rs198476	A	0.0189	0.0161	0.24	Ischemic stroke
	rs2028062	A	-0.0209	0.0173	0.2274	Ischemic stroke
	rs2072114	A	0.0489	0.0236	0.03884	Ischemic stroke
	rs2132390	T	0.0222	0.0289	0.4421	Ischemic stroke
	rs2235093	A	0.0279	0.0167	0.09481	Ischemic stroke
	rs2238001	T	0.03	0.0269	0.2648	Ischemic stroke
	rs2238003	T	-0.017	0.0185	0.3571	Ischemic stroke
	rs2240287	A	0.0004	0.0237	0.9868	Ischemic stroke
	rs2269928	T	0.0109	0.0252	0.6655	Ischemic stroke
	rs2298823	C	0.0201	0.0187	0.2827	Ischemic stroke
	rs2446738	T	-0.0254	0.0187	0.1756	Ischemic stroke
	rs2453710	A	-0.0281	0.0167	0.0917	Ischemic stroke
	rs2453712	T	0.0389	0.0271	0.1505	Ischemic stroke
	rs2521568	C	-0.0018	0.0301	0.9536	Ischemic stroke
	rs2521572	T	-0.0683	0.0342	0.04615	Ischemic stroke
	rs2524287	A	0.0052	0.0198	0.792	Ischemic stroke
	rs2524299	A	0.0484	0.0236	0.03997	Ischemic stroke
	rs2526678	A	-0.067	0.0299	0.02512	Ischemic stroke
	rs2727261	T	-0.047	0.028	0.09382	Ischemic stroke
	rs2727266	A	0.0292	0.0325	0.3692	Ischemic stroke
	rs2727269	A	-0.0012	0.016	0.9414	Ischemic stroke
	rs2727270	T	-0.0557	0.0244	0.02244	Ischemic stroke
	rs2727271	A	0.0557	0.0247	0.02392	Ischemic stroke
	rs2740	A	-0.0075	0.0173	0.6633	Ischemic stroke
	rs2845573	A	0.067	0.0289	0.02063	Ischemic stroke
	rs2851682	A	0.0595	0.0278	0.03234	Ischemic stroke
	rs2903922	A	-0.0147	0.018	0.412	Ischemic stroke
	rs3741259	T	-0.0152	0.0273	0.5769	Ischemic stroke
	rs3758977	T	0.025	0.0175	0.1524	Ischemic stroke
	rs3781974	A	-0.0084	0.0183	0.6445	Ischemic stroke
	rs3803573	T	0.0063	0.0178	0.7243	Ischemic stroke
	rs3825036	A	-0.0066	0.0231	0.7732	Ischemic stroke
	rs387137	C	-0.0189	0.0183	0.3012	Ischemic stroke
	rs3889277	C	0.0283	0.0422	0.5029	Ischemic stroke
	rs3899187	A	0.0051	0.0404	0.8991	Ischemic stroke
	rs3931642	A	-0.0367	0.0189	0.05266	Ischemic stroke
	rs412334	T	0.0368	0.0227	0.1047	Ischemic stroke
	rs4144907	C	0.0018	0.0374	0.9615	Ischemic stroke
	rs422249	T	-0.0147	0.0175	0.4022	Ischemic stroke
	rs4246215	T	-0.0456	0.018	0.01134	Ischemic stroke
	rs429416	T	0.0223	0.0177	0.2094	Ischemic stroke
	rs4313591	T	0.0231	0.017	0.1733	Ischemic stroke
	rs4335555	C	-0.0301	0.0178	0.09091	Ischemic stroke
	rs4423188	A	-0.0102	0.018	0.5695	Ischemic stroke
	rs449397	A	0.0153	0.0173	0.3758	Ischemic stroke
	rs4500751	T	-0.0024	0.0172	0.8875	Ischemic stroke
	rs472031	A	-0.0136	0.0291	0.6397	Ischemic stroke
	rs482548	T	-0.016	0.0266	0.5468	Ischemic stroke
	rs4963243	A	0.0029	0.0229	0.8985	Ischemic stroke
	rs4963308	A	-0.0021	0.023	0.9275	Ischemic stroke
	rs4963441	C	0.0248	0.0171	0.1473	Ischemic stroke
	rs4963442	T	0.0162	0.0166	0.3272	Ischemic stroke
	rs4963444	A	-0.0312	0.0493	0.5264	Ischemic stroke
	rs4963466	C	0.015	0.0186	0.4191	Ischemic stroke
	rs4985124	T	-0.0109	0.0177	0.5383	Ischemic stroke
	rs4985148	A	-0.0028	0.0177	0.8752	Ischemic stroke
	rs4985155	A	0.0013	0.017	0.9408	Ischemic stroke
	rs509360	A	0.012	0.0174	0.4901	Ischemic stroke
	rs526126	C	0.0154	0.0253	0.5415	Ischemic stroke
	rs540613	T	0.0038	0.0256	0.8836	Ischemic stroke
	rs569258	T	-0.0201	0.0168	0.2307	Ischemic stroke
	rs579383	A	-0.0391	0.0176	0.0259	Ischemic stroke
	rs6498540	A	-0.0066	0.0176	0.7058	Ischemic stroke
	rs650436	T	0.0332	0.0178	0.06129	Ischemic stroke
	rs6591657	T	0.019	0.0274	0.488	Ischemic stroke
	rs6591687	T	0.0138	0.0191	0.4685	Ischemic stroke
	rs666870	A	0.018	0.0187	0.3357	Ischemic stroke
	rs695867	A	0.0217	0.0393	0.5811	Ischemic stroke
	rs7104849	A	0.0168	0.0261	0.5207	Ischemic stroke
	rs7105652	A	0.0434	0.0191	0.02317	Ischemic stroke
	rs7112985	C	0.0222	0.0178	0.212	Ischemic stroke
	rs7200543	A	-0.0086	0.0174	0.6194	Ischemic stroke
	rs7394871	A	-0.0497	0.0431	0.2493	Ischemic stroke
	rs741886	T	-0.024	0.0289	0.4068	Ischemic stroke
	rs7482316	A	0.0125	0.0262	0.6325	Ischemic stroke
	rs760306	T	-0.0188	0.0182	0.302	Ischemic stroke
	rs7925016	T	-0.0309	0.0198	0.1182	Ischemic stroke
	rs7935946	T	-0.0245	0.0441	0.5787	Ischemic stroke
	rs7937198	A	0.0158	0.0168	0.3469	Ischemic stroke
	rs7946441	C	0.0223	0.0178	0.2099	Ischemic stroke
	rs7951604	A	0.0198	0.0196	0.313	Ischemic stroke
	rs81658	A	0.0117	0.0187	0.5306	Ischemic stroke
	rs879486	T	0.005	0.0168	0.7655	Ischemic stroke
	rs883724	T	-0.0004	0.023	0.9854	Ischemic stroke
	rs962371	T	-0.031	0.0178	0.08199	Ischemic stroke
	rs968567	T	-0.0066	0.0209	0.7506	Ischemic stroke
	rs972355	C	-0.0173	0.0179	0.3328	Ischemic stroke
	rs9735635	A	0.0041	0.0229	0.858	Ischemic stroke
	rs1000778	A	-0.0217	0.0039	7.905e-08	HDL cholesterol
	rs102275	T	0.0391	0.0035	6.404e-28	HDL cholesterol
	rs10736716	C	-0.0054	0.0052	0.109	HDL cholesterol
	rs10792320	A	0.0102	0.0036	0.002566	HDL cholesterol
	rs108499	T	-0.0412	0.0051	4.849e-17	HDL cholesterol
	rs10897169	A	0.005	0.0057	0.2961	HDL cholesterol
	rs10897208	A	0.0215	0.0152	0.08767	HDL cholesterol
	rs10897213	T	-0.008	0.0037	0.0207	HDL cholesterol
	rs10897221	T	-0.0075	0.0054	0.07121	HDL cholesterol
	rs1109748	A	-0.029	0.0073	0.0001567	HDL cholesterol
	rs1121	A	-0.0116	0.0052	0.02288	HDL cholesterol
	rs11230751	A	0.0037	0.006	0.3475	HDL cholesterol
	rs11230766	A	-0.0054	0.0052	0.3256	HDL cholesterol
	rs11230767	A	0.0049	0.0052	0.3825	HDL cholesterol
	rs11230815	C	0.0188	0.0059	0.0003536	HDL cholesterol
	rs11230874	T	0.016	0.0146	0.1645	HDL cholesterol
	rs11230889	A	0.0108	0.0077	0.07171	HDL cholesterol
	rs11230896	T	0.0112	0.0069	0.1205	HDL cholesterol
	rs11230941	A	-0.008	0.0053	0.07734	HDL cholesterol
	rs1135999	A	0.0116	0.0052	0.02288	HDL cholesterol
	rs1136001	T	-0.0116	0.0052	0.02221	HDL cholesterol
	rs11605994	T	0.0034	0.0059	0.3655	HDL cholesterol
	rs11827215	A	0.0163	0.0067	0.005666	HDL cholesterol
	rs12274157	A	-0.0145	0.0047	0.001273	HDL cholesterol
	rs12281961	T	-0.0063	0.0058	0.2151	HDL cholesterol
	rs12284414	A	0.0044	0.0057	0.3545	HDL cholesterol
	rs12285167	A	-0.0122	0.006	0.1095	HDL cholesterol
	rs12365974	T	0.0031	0.0063	0.3589	HDL cholesterol
	rs12420642	A	-0.0078	0.0053	0.09935	HDL cholesterol
	rs12788265	C	0.0222	0.0125	0.2343	HDL cholesterol
	rs12789285	C	-0.0031	0.0059	0.3859	HDL cholesterol
	rs12794220	T	-0.005	0.0051	0.247	HDL cholesterol
	rs12806760	A	0.004	0.0057	0.3706	HDL cholesterol
	rs12926897	T	-0.0113	0.007	0.1004	HDL cholesterol
	rs13966	T	0.0032	0.0037	0.5333	HDL cholesterol
	rs1460027	A	-0.0077	0.0053	0.07786	HDL cholesterol
	rs149803	C	-0.0149	0.0052	0.003286	HDL cholesterol
	rs1535	A	0.0391	0.0036	5.74e-27	HDL cholesterol
	rs1675102	T	-0.0077	0.0054	0.06546	HDL cholesterol
	rs1675105	A	-0.0065	0.0053	0.162	HDL cholesterol
	rs16829840	T	-0.0215	0.0166	0.03031	HDL cholesterol
	rs1692116	A	0.0124	0.0072	0.09663	HDL cholesterol
	rs1692120	A	0.011	0.0051	0.03302	HDL cholesterol
	rs1692126	C	0.0034	0.0054	0.4818	HDL cholesterol
	rs16966952	A	-0.0117	0.0052	0.0209	HDL cholesterol
	rs17156442	T	-0.0374	0.0078	6.863e-05	HDL cholesterol
	rs17156609	A	-0.0156	0.0118	0.2923	HDL cholesterol
	rs17156618	A	0.0161	0.0119	0.2143	HDL cholesterol
	rs17185574	T	0.01	0.0041	0.007778	HDL cholesterol
	rs1729372	A	0.0068	0.0053	0.1478	HDL cholesterol
	rs1729374	A	-0.0062	0.0053	0.1783	HDL cholesterol
	rs1741	C	-0.0109	0.0052	0.03076	HDL cholesterol
	rs174448	A	0.0259	0.0043	3.096e-09	HDL cholesterol
	rs174449	A	0.0286	0.0036	4.997e-15	HDL cholesterol
	rs174450	T	0.0231	0.0035	2.424e-10	HDL cholesterol
	rs174455	A	0.0237	0.0036	2.163e-11	HDL cholesterol
	rs174456	A	0.0221	0.0039	5.563e-08	HDL cholesterol
	rs174468	A	0.0143	0.0037	0.0001033	HDL cholesterol
	rs174472	A	0.0024	0.0044	0.7855	HDL cholesterol
	rs174476	T	0.0129	0.0039	0.001115	HDL cholesterol
	rs174478	T	-0.0117	0.0037	0.001716	HDL cholesterol
	rs174479	C	0.0153	0.005	0.004663	HDL cholesterol
	rs174528	T	0.0364	0.0035	2.087e-24	HDL cholesterol
	rs174532	A	0.0212	0.0039	6.931e-08	HDL cholesterol
	rs174534	A	0.0385	0.0051	3.677e-15	HDL cholesterol
	rs174535	T	0.0392	0.0035	9.036e-28	HDL cholesterol
	rs174536	A	0.0465	0.0049	1.713e-21	HDL cholesterol
	rs174537	T	-0.0386	0.0035	4.268e-27	HDL cholesterol
	rs174538	A	-0.0332	0.0037	7.897e-20	HDL cholesterol
	rs174541	T	0.0454	0.005	9.612e-21	HDL cholesterol
	rs174545	C	0.0464	0.005	1.764e-21	HDL cholesterol
	rs174546	T	-0.0391	0.0035	8.301e-28	HDL cholesterol
	rs174547	T	0.0389	0.0035	4.045e-27	HDL cholesterol
	rs174548	C	0.0369	0.0037	4.756e-23	HDL cholesterol
	rs174549	A	-0.0362	0.0036	4.343e-23	HDL cholesterol
	rs174550	T	0.039	0.0035	1.355e-27	HDL cholesterol
	rs174555	T	0.0358	0.0036	7.323e-23	HDL cholesterol
	rs174556	T	-0.0361	0.0037	9.647e-23	HDL cholesterol
	rs174570	T	-0.0404	0.0047	2.414e-17	HDL cholesterol
	rs174574	A	-0.0368	0.0044	8.584e-16	HDL cholesterol
	rs174575	C	0.0294	0.004	2.26e-12	HDL cholesterol
	rs174576	A	-0.0382	0.0035	3.224e-26	HDL cholesterol
	rs174577	A	-0.0386	0.0035	9.743e-27	HDL cholesterol
	rs174578	A	-0.0354	0.0044	8.628e-15	HDL cholesterol
	rs174579	T	-0.0237	0.0043	1.146e-07	HDL cholesterol
	rs174583	T	-0.0387	0.0035	1.19e-26	HDL cholesterol
	rs174589	C	0.0298	0.0061	5.665e-07	HDL cholesterol
	rs174591	A	-0.0333	0.004	4.525e-15	HDL cholesterol
	rs174593	T	0.0287	0.0044	3.038e-10	HDL cholesterol
	rs174597	C	-0.0211	0.0044	2.671e-06	HDL cholesterol
	rs174601	T	-0.0386	0.0036	3.348e-26	HDL cholesterol
	rs174605	T	-0.0221	0.0044	5.376e-08	HDL cholesterol
	rs174611	T	0.0178	0.0039	1.043e-06	HDL cholesterol
	rs174616	A	-0.0205	0.0034	8.103e-09	HDL cholesterol
	rs174626	A	0.0215	0.0035	2.51e-09	HDL cholesterol
	rs174627	A	-0.0081	0.0051	0.1125	HDL cholesterol
	rs174634	C	0.024	0.004	1.075e-08	HDL cholesterol
	rs17626916	A	0.0048	0.0057	0.3116	HDL cholesterol
	rs17633020	A	-0.0084	0.0057	0.04867	HDL cholesterol
	rs17663676	T	-0.0207	0.0126	0.2938	HDL cholesterol
	rs17707648	A	-0.0085	0.0075	0.1804	HDL cholesterol
	rs17764324	T	-0.0278	0.0083	0.0001158	HDL cholesterol
	rs17764935	A	-0.0155	0.0079	0.01617	HDL cholesterol
	rs17827918	A	-0.0136	0.0087	0.2322	HDL cholesterol
	rs17831757	T	0.0279	0.008	6.953e-05	HDL cholesterol
	rs1791785	T	0.006	0.0055	0.5324	HDL cholesterol
	rs1792876	A	-0.0057	0.0053	0.2128	HDL cholesterol
	rs1800007	T	0.0056	0.0037	0.227	HDL cholesterol
	rs1800009	T	0.0099	0.0036	0.003395	HDL cholesterol
	rs1812458	T	-0.0049	0.0057	0.2959	HDL cholesterol
	rs195156	T	0.0088	0.0062	0.06628	HDL cholesterol
	rs195157	A	0.0091	0.0061	0.05988	HDL cholesterol
	rs195160	T	-0.0093	0.006	0.06433	HDL cholesterol
	rs195162	T	0.0098	0.0064	0.06137	HDL cholesterol
	rs195165	A	0.0075	0.0065	0.1401	HDL cholesterol
	rs195445	T	-0.0035	0.0055	0.2661	HDL cholesterol
	rs195446	T	0.0059	0.0037	0.1325	HDL cholesterol
	rs198418	A	-0.0052	0.0055	0.585	HDL cholesterol
	rs198425	A	-0.0058	0.0055	0.4621	HDL cholesterol
	rs198426	T	0.0012	0.005	0.9954	HDL cholesterol
	rs198428	A	-0.0046	0.0049	0.2242	HDL cholesterol
	rs198430	A	0.0011	0.0057	0.9362	HDL cholesterol
	rs198432	A	0.0063	0.0054	0.4145	HDL cholesterol
	rs198435	C	0.0181	0.008	0.009687	HDL cholesterol
	rs198436	T	0.0061	0.0053	0.1931	HDL cholesterol
	rs198444	A	0.0124	0.0052	0.02828	HDL cholesterol
	rs198453	T	0.0086	0.0054	0.2272	HDL cholesterol
	rs198456	A	-0.007	0.005	0.1452	HDL cholesterol
	rs198462	A	0.0032	0.0034	0.2598	HDL cholesterol
	rs198464	A	0.0077	0.0048	0.07593	HDL cholesterol
	rs198473	A	0.0022	0.0041	0.5113	HDL cholesterol
	rs198475	T	-0.0032	0.0042	0.4013	HDL cholesterol
	rs198476	A	0.002	0.0042	0.5968	HDL cholesterol
	rs2028062	A	-0.0084	0.0051	0.03873	HDL cholesterol
	rs2072114	A	0.0399	0.0048	1.441e-16	HDL cholesterol
	rs2132390	T	0.0168	0.0082	0.01862	HDL cholesterol
	rs2235093	A	-0.0001	0.0043	0.8798	HDL cholesterol
	rs2238001	T	-0.0104	0.0067	0.148	HDL cholesterol
	rs2238003	T	-0.0004	0.0038	0.9641	HDL cholesterol
	rs2240287	A	0.0136	0.0048	0.002413	HDL cholesterol
	rs2269928	T	0.0065	0.0052	0.07632	HDL cholesterol
	rs2298823	C	0.0055	0.0054	0.2	HDL cholesterol
	rs2446738	T	-0.0078	0.006	0.1157	HDL cholesterol
	rs2453710	A	-0.0113	0.0052	0.02753	HDL cholesterol
	rs2453712	T	0.0168	0.0082	0.01862	HDL cholesterol
	rs2521568	C	-0.0055	0.0065	0.1924	HDL cholesterol
	rs2521572	T	-0.0176	0.0086	0.05314	HDL cholesterol
	rs2524287	A	-0.0093	0.0039	0.01798	HDL cholesterol
	rs2524299	A	0.0411	0.0048	3.893e-17	HDL cholesterol
	rs2526678	A	-0.0303	0.0056	9.775e-09	HDL cholesterol
	rs2727261	T	-0.0338	0.0095	0.0009469	HDL cholesterol
	rs2727266	A	0.0206	0.0094	0.008983	HDL cholesterol
	rs2727269	A	-0.0053	0.0039	0.2289	HDL cholesterol
	rs2727270	T	-0.0531	0.0072	3.476e-14	HDL cholesterol
	rs2727271	A	0.0408	0.0049	1.616e-16	HDL cholesterol
	rs2740	A	0.0117	0.0052	0.0209	HDL cholesterol
	rs2845573	A	0.036	0.0056	3.448e-11	HDL cholesterol
	rs2851682	A	0.0306	0.0055	2.762e-09	HDL cholesterol
	rs2903922	A	-0.0085	0.0056	0.06346	HDL cholesterol
	rs3741259	T	-0.0082	0.0059	0.1002	HDL cholesterol
	rs3758977	T	0.0099	0.0036	0.003395	HDL cholesterol
	rs3781974	A	-0.0073	0.0053	0.101	HDL cholesterol
	rs3803573	T	-0.0114	0.0052	0.02513	HDL cholesterol
	rs3825036	A	0.0133	0.0048	0.002683	HDL cholesterol
	rs387137	C	-0.0062	0.0055	0.06112	HDL cholesterol
	rs3889277	C	0.0274	0.0131	0.1433	HDL cholesterol
	rs3899187	A	0.012	0.0115	0.151	HDL cholesterol
	rs3931642	A	-0.0055	0.0041	0.2519	HDL cholesterol
	rs412334	T	0.0191	0.0052	0.0001637	HDL cholesterol
	rs4144907	C	-0.0062	0.0108	0.3591	HDL cholesterol
	rs422249	T	-0.0223	0.0045	3.675e-07	HDL cholesterol
	rs4246215	T	-0.0381	0.0041	5.396e-21	HDL cholesterol
	rs429416	T	0.0076	0.0056	0.09265	HDL cholesterol
	rs4313591	T	0.0066	0.005	0.1204	HDL cholesterol
	rs4335555	C	-0.0049	0.0056	0.3053	HDL cholesterol
	rs4423188	A	-0.0095	0.0055	0.03522	HDL cholesterol
	rs449397	A	0.0073	0.0055	0.1036	HDL cholesterol
	rs4500751	T	-0.0109	0.0052	0.03339	HDL cholesterol
	rs472031	A	0.0116	0.0086	0.05115	HDL cholesterol
	rs482548	T	0.0134	0.0061	0.007061	HDL cholesterol
	rs4963243	A	0.0147	0.0048	0.00109	HDL cholesterol
	rs4963308	A	0.0103	0.007	0.06514	HDL cholesterol
	rs4963441	C	0.0067	0.005	0.1072	HDL cholesterol
	rs4963442	T	0.0076	0.005	0.07416	HDL cholesterol
	rs4963444	A	-0.0272	0.0146	0.0339	HDL cholesterol
	rs4963466	C	0.0074	0.0053	0.08975	HDL cholesterol
	rs4985124	T	0.0139	0.0037	0.000261	HDL cholesterol
	rs4985148	A	0.0112	0.0052	0.03015	HDL cholesterol
	rs4985155	A	0.0118	0.0036	0.001516	HDL cholesterol
	rs509360	A	0.03	0.0054	1.84e-09	HDL cholesterol
	rs526126	C	0.0079	0.0059	0.1396	HDL cholesterol
	rs540613	T	0.0057	0.0048	0.1125	HDL cholesterol
	rs569258	T	0.0009	0.0037	0.7403	HDL cholesterol
	rs579383	A	-0.0008	0.0036	0.9045	HDL cholesterol
	rs6498540	A	0.0114	0.0052	0.02506	HDL cholesterol
	rs650436	T	0.0011	0.0037	0.7811	HDL cholesterol
	rs6591657	T	0.0165	0.0081	0.01611	HDL cholesterol
	rs6591687	T	0.0015	0.0058	0.5197	HDL cholesterol
	rs666870	A	0.0226	0.0055	7.941e-05	HDL cholesterol
	rs695867	A	0.0351	0.0096	0.0003512	HDL cholesterol
	rs7104849	A	0.0184	0.0054	0.0002082	HDL cholesterol
	rs7105652	A	0.0029	0.0054	0.2948	HDL cholesterol
	rs7112985	C	0.0072	0.0056	0.1032	HDL cholesterol
	rs7200543	A	0.0139	0.0037	0.0002626	HDL cholesterol
	rs7394871	A	-0.0379	0.0134	0.001038	HDL cholesterol
	rs741886	T	-0.0128	0.0066	0.02589	HDL cholesterol
	rs7482316	A	0.0177	0.0055	0.0003935	HDL cholesterol
	rs760306	T	-0.0038	0.0054	0.5366	HDL cholesterol
	rs7925016	T	-0.0021	0.0059	0.4823	HDL cholesterol
	rs7935946	T	-0.0387	0.0079	4.27e-05	HDL cholesterol
	rs7937198	A	0.0072	0.005	0.09445	HDL cholesterol
	rs7946441	C	0.0072	0.0056	0.1042	HDL cholesterol
	rs7951604	A	0.0009	0.0058	0.5984	HDL cholesterol
	rs81658	A	0.0052	0.0055	0.5165	HDL cholesterol
	rs879486	T	0.0006	0.005	0.8825	HDL cholesterol
	rs883724	T	0.0162	0.0067	0.006034	HDL cholesterol
	rs962371	T	-0.005	0.0057	0.2857	HDL cholesterol
	rs968567	T	-0.0172	0.0049	0.0006212	HDL cholesterol
	rs972355	C	-0.0075	0.0045	0.1244	HDL cholesterol
	rs9735635	A	0.0164	0.0068	0.004827	HDL cholesterol
	rs1000778	A	-0.0257	0.0041	2.877e-10	LDL cholesterol
	rs102275	T	0.0512	0.0038	7.605e-40	LDL cholesterol
	rs10736716	C	-0.0003	0.0057	0.6031	LDL cholesterol
	rs10792320	A	0.0088	0.0038	0.01239	LDL cholesterol
	rs108499	T	-0.0494	0.0056	1.166e-18	LDL cholesterol
	rs10897169	A	0.018	0.0061	0.04218	LDL cholesterol
	rs10897208	A	0.0067	0.0165	0.5011	LDL cholesterol
	rs10897213	T	-0.0094	0.004	0.03913	LDL cholesterol
	rs10897221	T	-0.0021	0.0059	0.5598	LDL cholesterol
	rs1109748	A	-0.0213	0.0078	0.006528	LDL cholesterol
	rs1121	A	-0.001	0.0057	0.9385	LDL cholesterol
	rs11230751	A	0.0171	0.0064	0.06103	LDL cholesterol
	rs11230766	A	-0.0184	0.0056	0.01241	LDL cholesterol
	rs11230767	A	0.0186	0.0056	0.01203	LDL cholesterol
	rs11230815	C	0.0407	0.0064	4.238e-09	LDL cholesterol
	rs11230874	T	0.0163	0.0158	0.2395	LDL cholesterol
	rs11230889	A	0.0017	0.0086	0.9219	LDL cholesterol
	rs11230896	T	0.0142	0.0075	0.0497	LDL cholesterol
	rs11230941	A	-0.004	0.0058	0.3675	LDL cholesterol
	rs1135999	A	0.001	0.0057	0.9385	LDL cholesterol
	rs1136001	T	-0.0009	0.0057	0.9469	LDL cholesterol
	rs11605994	T	-0.0072	0.0064	0.4389	LDL cholesterol
	rs11827215	A	-0.0055	0.0073	0.3658	LDL cholesterol
	rs12274157	A	-0.0076	0.0051	0.2189	LDL cholesterol
	rs12281961	T	-0.0189	0.0062	0.03277	LDL cholesterol
	rs12284414	A	0.0176	0.0061	0.05096	LDL cholesterol
	rs12285167	A	0.0037	0.0065	0.3495	LDL cholesterol
	rs12365974	T	0.006	0.0069	0.2689	LDL cholesterol
	rs12420642	A	-0.0045	0.0058	0.3662	LDL cholesterol
	rs12788265	C	0.0031	0.0136	0.6454	LDL cholesterol
	rs12789285	C	0.0077	0.0064	0.3984	LDL cholesterol
	rs12794220	T	0.0067	0.0055	0.5288	LDL cholesterol
	rs12806760	A	0.0169	0.0061	0.05786	LDL cholesterol
	rs12926897	T	-0.0035	0.0077	0.7222	LDL cholesterol
	rs13966	T	0.0096	0.004	0.008103	LDL cholesterol
	rs1460027	A	-0.004	0.0058	0.343	LDL cholesterol
	rs149803	C	-0.0343	0.0056	3.199e-09	LDL cholesterol
	rs1535	A	0.0529	0.0038	7.774e-41	LDL cholesterol
	rs1675102	T	-0.0014	0.0059	0.6442	LDL cholesterol
	rs1675105	A	-0.0037	0.0058	0.4288	LDL cholesterol
	rs16829840	T	0.0186	0.0182	0.2264	LDL cholesterol
	rs1692116	A	-0.005	0.0077	0.6376	LDL cholesterol
	rs1692120	A	0.0137	0.0055	0.08198	LDL cholesterol
	rs1692126	C	0.0162	0.0058	0.05046	LDL cholesterol
	rs16966952	A	-0.0015	0.0057	0.8737	LDL cholesterol
	rs17156442	T	-0.0204	0.0084	0.01857	LDL cholesterol
	rs17156609	A	-0.0208	0.0129	0.3494	LDL cholesterol
	rs17156618	A	0.0204	0.013	0.3098	LDL cholesterol
	rs17185574	T	0.0055	0.0043	0.1396	LDL cholesterol
	rs1729372	A	0.0038	0.0058	0.4483	LDL cholesterol
	rs1729374	A	-0.0046	0.0058	0.3608	LDL cholesterol
	rs1741	C	-0.0017	0.0057	0.8748	LDL cholesterol
	rs174448	A	0.0353	0.0046	7.406e-14	LDL cholesterol
	rs174449	A	0.0327	0.0039	1.376e-16	LDL cholesterol
	rs174450	T	0.0312	0.0037	4.058e-16	LDL cholesterol
	rs174455	A	0.0315	0.0038	1.574e-16	LDL cholesterol
	rs174456	A	0.0265	0.0042	1.107e-10	LDL cholesterol
	rs174468	A	0.0287	0.004	1.229e-12	LDL cholesterol
	rs174472	A	0.0115	0.0047	0.01446	LDL cholesterol
	rs174476	T	0.029	0.0042	1.153e-11	LDL cholesterol
	rs174478	T	-0.0262	0.004	8.858e-11	LDL cholesterol
	rs174479	C	0.0156	0.0053	0.001681	LDL cholesterol
	rs174528	T	0.0482	0.0038	1.377e-35	LDL cholesterol
	rs174532	A	0.0353	0.0042	3.13e-16	LDL cholesterol
	rs174534	A	0.0484	0.0056	4.042e-18	LDL cholesterol
	rs174535	T	0.0504	0.0038	1.745e-38	LDL cholesterol
	rs174536	A	0.0505	0.0054	1.416e-20	LDL cholesterol
	rs174537	T	-0.0509	0.0038	3.942e-39	LDL cholesterol
	rs174538	A	-0.05	0.004	1.068e-34	LDL cholesterol
	rs174541	T	0.0516	0.0054	7.133e-21	LDL cholesterol
	rs174545	C	0.051	0.0054	7.17e-21	LDL cholesterol
	rs174546	T	-0.0512	0.0038	1.625e-39	LDL cholesterol
	rs174547	T	0.0505	0.0038	7.992e-38	LDL cholesterol
	rs174548	C	0.047	0.004	2.286e-31	LDL cholesterol
	rs174549	A	-0.05	0.0039	4.389e-36	LDL cholesterol
	rs174550	T	0.0514	0.0038	7.032e-40	LDL cholesterol
	rs174555	T	0.0499	0.0039	6.07e-36	LDL cholesterol
	rs174556	T	-0.0518	0.004	2.536e-37	LDL cholesterol
	rs174570	T	-0.0504	0.0051	4.418e-21	LDL cholesterol
	rs174574	A	-0.0528	0.0047	1.343e-28	LDL cholesterol
	rs174575	C	0.0395	0.0043	4.01e-19	LDL cholesterol
	rs174576	A	-0.0517	0.0038	4.415e-40	LDL cholesterol
	rs174577	A	-0.0523	0.0038	1.042e-40	LDL cholesterol
	rs174578	A	-0.0505	0.0046	1.033e-26	LDL cholesterol
	rs174579	T	-0.0376	0.0046	2.514e-15	LDL cholesterol
	rs174583	T	-0.0522	0.0038	7.003e-41	LDL cholesterol
	rs174589	C	0.0414	0.0067	1.513e-09	LDL cholesterol
	rs174591	A	-0.0384	0.0043	1.106e-17	LDL cholesterol
	rs174593	T	0.0381	0.0048	1.9e-14	LDL cholesterol
	rs174597	C	-0.0339	0.0047	8.15e-12	LDL cholesterol
	rs174601	T	-0.0497	0.0039	3.73e-36	LDL cholesterol
	rs174605	T	-0.037	0.0047	3.033e-14	LDL cholesterol
	rs174611	T	0.03	0.0042	2.786e-12	LDL cholesterol
	rs174616	A	-0.0308	0.0037	1.148e-15	LDL cholesterol
	rs174626	A	0.0295	0.0037	1.626e-14	LDL cholesterol
	rs174627	A	-0.0201	0.0055	0.0003903	LDL cholesterol
	rs174634	C	0.026	0.0043	1.022e-09	LDL cholesterol
	rs17626916	A	0.0163	0.0061	0.07106	LDL cholesterol
	rs17633020	A	0.0006	0.0061	0.7844	LDL cholesterol
	rs17663676	T	0.0006	0.0138	0.8094	LDL cholesterol
	rs17707648	A	-0.0335	0.008	6.763e-05	LDL cholesterol
	rs17764324	T	-0.0356	0.009	0.0001383	LDL cholesterol
	rs17764935	A	-0.0324	0.0086	2.508e-05	LDL cholesterol
	rs17827918	A	0.0004	0.0094	0.7317	LDL cholesterol
	rs17831757	T	0.0341	0.0088	0.0001909	LDL cholesterol
	rs1791785	T	-0.0073	0.006	0.3056	LDL cholesterol
	rs1792876	A	-0.0053	0.0058	0.3066	LDL cholesterol
	rs1800007	T	0.0066	0.004	0.1046	LDL cholesterol
	rs1800009	T	0.0082	0.0038	0.01707	LDL cholesterol
	rs1812458	T	-0.0161	0.0061	0.06432	LDL cholesterol
	rs195156	T	0.0165	0.0066	0.01432	LDL cholesterol
	rs195157	A	0.0153	0.0065	0.02171	LDL cholesterol
	rs195160	T	-0.0193	0.0064	0.003345	LDL cholesterol
	rs195162	T	0.0141	0.0069	0.04601	LDL cholesterol
	rs195165	A	0.0166	0.0069	0.01943	LDL cholesterol
	rs195445	T	0.0091	0.0059	0.3248	LDL cholesterol
	rs195446	T	0.0113	0.004	0.004397	LDL cholesterol
	rs198418	A	0.0108	0.006	0.08493	LDL cholesterol
	rs198425	A	0.0103	0.006	0.1086	LDL cholesterol
	rs198426	T	0.0151	0.0055	0.04648	LDL cholesterol
	rs198428	A	0.0094	0.0054	0.2092	LDL cholesterol
	rs198430	A	-0.0062	0.0062	0.3832	LDL cholesterol
	rs198432	A	-0.0109	0.0059	0.116	LDL cholesterol
	rs198435	C	-0.0108	0.0086	0.2202	LDL cholesterol
	rs198436	T	-0.0057	0.0057	0.6136	LDL cholesterol
	rs198444	A	-0.0023	0.0055	0.6981	LDL cholesterol
	rs198453	T	-0.0081	0.0059	0.2722	LDL cholesterol
	rs198456	A	0.0064	0.0054	0.4777	LDL cholesterol
	rs198462	A	0.0167	0.0037	9.119e-05	LDL cholesterol
	rs198464	A	0.0121	0.0052	0.07556	LDL cholesterol
	rs198473	A	0.012	0.0044	0.01166	LDL cholesterol
	rs198475	T	-0.0136	0.0045	0.005408	LDL cholesterol
	rs198476	A	0.0193	0.0045	0.0003166	LDL cholesterol
	rs2028062	A	-0.0023	0.0055	0.3884	LDL cholesterol
	rs2072114	A	0.0454	0.0052	2.465e-17	LDL cholesterol
	rs2132390	T	-0.0086	0.0088	0.3542	LDL cholesterol
	rs2235093	A	0.0092	0.0046	0.03085	LDL cholesterol
	rs2238001	T	-0.0128	0.0071	0.1571	LDL cholesterol
	rs2238003	T	-0.0089	0.0041	0.1041	LDL cholesterol
	rs2240287	A	0.0079	0.0051	0.2103	LDL cholesterol
	rs2269928	T	0.0305	0.0055	9.585e-08	LDL cholesterol
	rs2298823	C	0.0032	0.0059	0.4824	LDL cholesterol
	rs2446738	T	-0.0044	0.0065	0.6155	LDL cholesterol
	rs2453710	A	-0.0115	0.0056	0.1953	LDL cholesterol
	rs2453712	T	-0.0086	0.0088	0.3542	LDL cholesterol
	rs2521568	C	-0.0276	0.007	5.972e-05	LDL cholesterol
	rs2521572	T	-0.0241	0.0092	0.007645	LDL cholesterol
	rs2524287	A	-0.0203	0.0042	1.846e-05	LDL cholesterol
	rs2524299	A	0.0449	0.0052	4.508e-17	LDL cholesterol
	rs2526678	A	-0.0526	0.0061	1.467e-16	LDL cholesterol
	rs2727261	T	-0.0159	0.0102	0.07465	LDL cholesterol
	rs2727266	A	0.0229	0.0102	0.01256	LDL cholesterol
	rs2727269	A	-0.0148	0.0042	0.001266	LDL cholesterol
	rs2727270	T	-0.0415	0.0078	1.009e-07	LDL cholesterol
	rs2727271	A	0.0429	0.0053	3.69e-15	LDL cholesterol
	rs2740	A	0.0015	0.0057	0.8737	LDL cholesterol
	rs2845573	A	0.0536	0.0061	1.235e-17	LDL cholesterol
	rs2851682	A	0.0522	0.0059	3.919e-17	LDL cholesterol
	rs2903922	A	-0.0039	0.0062	0.3533	LDL cholesterol
	rs3741259	T	-0.0246	0.0063	0.00152	LDL cholesterol
	rs3758977	T	0.0082	0.0038	0.01707	LDL cholesterol
	rs3781974	A	-0.0049	0.0058	0.3498	LDL cholesterol
	rs3803573	T	-0.0014	0.0057	0.8831	LDL cholesterol
	rs3825036	A	0.008	0.0051	0.1989	LDL cholesterol
	rs387137	C	-0.0035	0.006	0.5925	LDL cholesterol
	rs3889277	C	0.0057	0.0143	0.6237	LDL cholesterol
	rs3899187	A	0.038	0.0125	0.002741	LDL cholesterol
	rs3931642	A	-0.002	0.0044	0.9751	LDL cholesterol
	rs412334	T	0.027	0.0055	1.074e-06	LDL cholesterol
	rs4144907	C	-0.039	0.0117	0.0009495	LDL cholesterol
	rs422249	T	-0.0335	0.0048	8.564e-12	LDL cholesterol
	rs4246215	T	-0.0518	0.0043	4.474e-31	LDL cholesterol
	rs429416	T	0.0043	0.0062	0.5665	LDL cholesterol
	rs4313591	T	0	0.0054	0.7132	LDL cholesterol
	rs4335555	C	-0.0163	0.0061	0.06766	LDL cholesterol
	rs4423188	A	0.0008	0.0059	0.7932	LDL cholesterol
	rs449397	A	0.0055	0.006	0.4983	LDL cholesterol
	rs4500751	T	-0.0017	0.0057	0.8024	LDL cholesterol
	rs472031	A	-0.0006	0.0094	0.7375	LDL cholesterol
	rs482548	T	0.012	0.0065	0.06161	LDL cholesterol
	rs4963243	A	0.0076	0.0051	0.2158	LDL cholesterol
	rs4963308	A	-0.0031	0.0076	0.6048	LDL cholesterol
	rs4963441	C	0.0007	0.0054	0.6487	LDL cholesterol
	rs4963442	T	0.0002	0.0054	0.7012	LDL cholesterol
	rs4963444	A	-0.0035	0.0159	0.5618	LDL cholesterol
	rs4963466	C	0.0051	0.0058	0.3374	LDL cholesterol
	rs4985124	T	0.0043	0.004	0.34	LDL cholesterol
	rs4985148	A	0.0012	0.0057	0.8802	LDL cholesterol
	rs4985155	A	0.0067	0.0038	0.09956	LDL cholesterol
	rs509360	A	0.0163	0.0058	0.001267	LDL cholesterol
	rs526126	C	0.0207	0.0063	0.002242	LDL cholesterol
	rs540613	T	-0.0011	0.0051	0.8252	LDL cholesterol
	rs569258	T	-0.0136	0.004	0.003381	LDL cholesterol
	rs579383	A	-0.0173	0.0038	4.922e-05	LDL cholesterol
	rs6498540	A	0.0014	0.0057	0.9053	LDL cholesterol
	rs650436	T	0.0182	0.0039	2.155e-05	LDL cholesterol
	rs6591657	T	-0.0076	0.0087	0.4187	LDL cholesterol
	rs6591687	T	-0.0058	0.0063	0.5064	LDL cholesterol
	rs666870	A	0.0303	0.006	2.16e-07	LDL cholesterol
	rs695867	A	0.0253	0.0104	0.02177	LDL cholesterol
	rs7104849	A	0.0312	0.0058	4.604e-07	LDL cholesterol
	rs7105652	A	-0.0099	0.0058	0.2207	LDL cholesterol
	rs7112985	C	0.0045	0.0062	0.5507	LDL cholesterol
	rs7200543	A	0.0031	0.004	0.5039	LDL cholesterol
	rs7394871	A	-0.0506	0.0149	0.0002791	LDL cholesterol
	rs741886	T	-0.0114	0.007	0.1129	LDL cholesterol
	rs7482316	A	0.0292	0.0059	3.266e-06	LDL cholesterol
	rs760306	T	-0.0058	0.0059	0.2343	LDL cholesterol
	rs7925016	T	-0.0001	0.0064	0.5676	LDL cholesterol
	rs7935946	T	-0.0211	0.0085	0.01977	LDL cholesterol
	rs7937198	A	-0.0005	0.0054	0.8399	LDL cholesterol
	rs7946441	C	0.0038	0.0062	0.6316	LDL cholesterol
	rs7951604	A	-0.0063	0.0063	0.511	LDL cholesterol
	rs81658	A	-0.0104	0.0059	0.1068	LDL cholesterol
	rs879486	T	-0.0154	0.0054	0.02727	LDL cholesterol
	rs883724	T	-0.0054	0.0073	0.4086	LDL cholesterol
	rs962371	T	-0.0169	0.0061	0.05769	LDL cholesterol
	rs968567	T	-0.0355	0.0053	8.914e-11	LDL cholesterol
	rs972355	C	-0.0011	0.0048	0.8402	LDL cholesterol
	rs9735635	A	-0.0069	0.0074	0.3013	LDL cholesterol
	rs1000778	A	-0.0245	0.004	1.203e-09	Total cholesterol
	rs102275	T	0.0481	0.0036	8.098e-38	Total cholesterol
	rs10736716	C	0.0014	0.0055	0.9471	Total cholesterol
	rs10792320	A	0.0051	0.0037	0.1046	Total cholesterol
	rs108499	T	-0.0505	0.0055	4.536e-20	Total cholesterol
	rs10897169	A	0.0177	0.006	0.04109	Total cholesterol
	rs10897208	A	0.0031	0.0162	0.5618	Total cholesterol
	rs10897213	T	-0.0112	0.0038	0.008501	Total cholesterol
	rs10897221	T	-0.0004	0.0057	0.6118	Total cholesterol
	rs1109748	A	-0.0299	0.0074	0.0001476	Total cholesterol
	rs1121	A	0.0004	0.0056	0.962	Total cholesterol
	rs11230751	A	0.0157	0.0062	0.07564	Total cholesterol
	rs11230766	A	-0.0192	0.0055	0.01061	Total cholesterol
	rs11230767	A	0.0192	0.0055	0.01028	Total cholesterol
	rs11230815	C	0.0361	0.0061	1.854e-08	Total cholesterol
	rs11230874	T	0.0085	0.0155	0.3756	Total cholesterol
	rs11230889	A	0.0032	0.0084	0.9861	Total cholesterol
	rs11230896	T	0.0125	0.0073	0.08032	Total cholesterol
	rs11230941	A	-0.0037	0.0057	0.3216	Total cholesterol
	rs1135999	A	-0.0004	0.0056	0.962	Total cholesterol
	rs1136001	T	0.0004	0.0056	0.9622	Total cholesterol
	rs11605994	T	-0.0127	0.0063	0.07933	Total cholesterol
	rs11827215	A	-0.0035	0.0071	0.5206	Total cholesterol
	rs12274157	A	-0.0106	0.0049	0.05722	Total cholesterol
	rs12281961	T	-0.0195	0.0061	0.0238	Total cholesterol
	rs12284414	A	0.0176	0.006	0.04635	Total cholesterol
	rs12285167	A	0.0049	0.0064	0.272	Total cholesterol
	rs12365974	T	0.0046	0.0067	0.3874	Total cholesterol
	rs12420642	A	-0.0034	0.0057	0.3585	Total cholesterol
	rs12788265	C	0.0113	0.0133	0.3397	Total cholesterol
	rs12789285	C	0.0128	0.0063	0.07874	Total cholesterol
	rs12794220	T	0.0055	0.0054	0.7877	Total cholesterol
	rs12806760	A	0.0168	0.006	0.05802	Total cholesterol
	rs12926897	T	0	0.0075	0.9931	Total cholesterol
	rs13966	T	0.0072	0.0038	0.04996	Total cholesterol
	rs1460027	A	-0.0032	0.0057	0.3516	Total cholesterol
	rs149803	C	-0.0324	0.0053	2.979e-09	Total cholesterol
	rs1535	A	0.0497	0.0037	8.624e-39	Total cholesterol
	rs1675102	T	0.0003	0.0057	0.7224	Total cholesterol
	rs1675105	A	-0.0022	0.0057	0.4795	Total cholesterol
	rs16829840	T	-0.0031	0.0178	0.9597	Total cholesterol
	rs1692116	A	-0.0038	0.0076	0.6566	Total cholesterol
	rs1692120	A	0.0141	0.0053	0.08561	Total cholesterol
	rs1692126	C	0.0165	0.0056	0.04018	Total cholesterol
	rs16966952	A	-0.0004	0.0056	0.9268	Total cholesterol
	rs17156442	T	-0.0235	0.0081	0.009077	Total cholesterol
	rs17156609	A	-0.0215	0.0123	0.2835	Total cholesterol
	rs17156618	A	0.0215	0.0123	0.2335	Total cholesterol
	rs17185574	T	-0.0001	0.0042	0.791	Total cholesterol
	rs1729372	A	0.0026	0.0057	0.4455	Total cholesterol
	rs1729374	A	-0.0032	0.0057	0.379	Total cholesterol
	rs1741	C	0.0003	0.0056	0.9779	Total cholesterol
	rs174448	A	0.0333	0.0044	1.281e-13	Total cholesterol
	rs174449	A	0.0317	0.0038	2.457e-16	Total cholesterol
	rs174450	T	0.0327	0.0036	2.923e-18	Total cholesterol
	rs174455	A	0.0291	0.0037	5.406e-15	Total cholesterol
	rs174456	A	0.0252	0.004	6.183e-10	Total cholesterol
	rs174468	A	0.0232	0.0038	1.831e-09	Total cholesterol
	rs174472	A	0.0058	0.0044	0.1816	Total cholesterol
	rs174476	T	0.0241	0.0041	4.786e-09	Total cholesterol
	rs174478	T	-0.02	0.0039	1.546e-07	Total cholesterol
	rs174479	C	0.0118	0.0052	0.01918	Total cholesterol
	rs174528	T	0.0451	0.0037	1.18e-33	Total cholesterol
	rs174532	A	0.0331	0.0041	9.511e-16	Total cholesterol
	rs174534	A	0.0489	0.0055	6.778e-19	Total cholesterol
	rs174535	T	0.0473	0.0036	1.667e-36	Total cholesterol
	rs174536	A	0.0511	0.0053	1.62e-21	Total cholesterol
	rs174537	T	-0.0476	0.0037	5.594e-37	Total cholesterol
	rs174538	A	-0.0461	0.0038	2.454e-32	Total cholesterol
	rs174541	T	0.0526	0.0053	4.134e-22	Total cholesterol
	rs174545	C	0.0514	0.0053	1.066e-21	Total cholesterol
	rs174546	T	-0.0479	0.0036	2.619e-37	Total cholesterol
	rs174547	T	0.0472	0.0037	1.35e-35	Total cholesterol
	rs174548	C	0.0434	0.0038	1.983e-28	Total cholesterol
	rs174549	A	-0.0474	0.0038	2.051e-34	Total cholesterol
	rs174550	T	0.0482	0.0037	1.068e-37	Total cholesterol
	rs174555	T	0.0472	0.0038	2.697e-34	Total cholesterol
	rs174556	T	-0.049	0.0038	1.203e-35	Total cholesterol
	rs174570	T	-0.0462	0.0049	1.173e-19	Total cholesterol
	rs174574	A	-0.0477	0.0044	4.144e-26	Total cholesterol
	rs174575	C	0.0343	0.0041	1.043e-15	Total cholesterol
	rs174576	A	-0.048	0.0037	3.235e-37	Total cholesterol
	rs174577	A	-0.0485	0.0037	1.051e-37	Total cholesterol
	rs174578	A	-0.042	0.0044	4.411e-21	Total cholesterol
	rs174579	T	-0.0327	0.0044	6.002e-13	Total cholesterol
	rs174583	T	-0.0484	0.0037	6.054e-38	Total cholesterol
	rs174589	C	0.0427	0.0065	1.251e-10	Total cholesterol
	rs174591	A	-0.0365	0.0042	2.77e-17	Total cholesterol
	rs174593	T	0.0376	0.0046	3.797e-15	Total cholesterol
	rs174597	C	-0.0292	0.0046	3.081e-10	Total cholesterol
	rs174601	T	-0.0465	0.0038	4.247e-34	Total cholesterol
	rs174605	T	-0.034	0.0045	4.799e-13	Total cholesterol
	rs174611	T	0.0241	0.0041	4.65e-09	Total cholesterol
	rs174616	A	-0.0306	0.0036	1.105e-16	Total cholesterol
	rs174626	A	0.0299	0.0036	1.293e-15	Total cholesterol
	rs174627	A	-0.0123	0.0053	0.02992	Total cholesterol
	rs174634	C	0.0267	0.0042	2.935e-10	Total cholesterol
	rs17626916	A	0.0167	0.006	0.05817	Total cholesterol
	rs17633020	A	0.0059	0.006	0.5827	Total cholesterol
	rs17663676	T	-0.0058	0.0135	0.5194	Total cholesterol
	rs17707648	A	-0.0241	0.0078	0.002146	Total cholesterol
	rs17764324	T	-0.0334	0.0088	9.63e-05	Total cholesterol
	rs17764935	A	-0.0257	0.0083	0.0001906	Total cholesterol
	rs17827918	A	0.0024	0.0092	0.6905	Total cholesterol
	rs17831757	T	0.0324	0.0084	7.849e-05	Total cholesterol
	rs1791785	T	-0.0086	0.0058	0.3668	Total cholesterol
	rs1792876	A	-0.004	0.0057	0.3263	Total cholesterol
	rs1800007	T	0.0094	0.0038	0.021	Total cholesterol
	rs1800009	T	0.0053	0.0037	0.08935	Total cholesterol
	rs1812458	T	-0.0165	0.0059	0.05855	Total cholesterol
	rs195156	T	0.0151	0.0064	0.01167	Total cholesterol
	rs195157	A	0.0136	0.0062	0.01853	Total cholesterol
	rs195160	T	-0.0173	0.0061	0.002891	Total cholesterol
	rs195162	T	0.0141	0.0066	0.0316	Total cholesterol
	rs195165	A	0.0165	0.0066	0.0123	Total cholesterol
	rs195445	T	0.0128	0.0058	0.09439	Total cholesterol
	rs195446	T	0.0107	0.0038	0.005047	Total cholesterol
	rs198418	A	0.0117	0.0058	0.1275	Total cholesterol
	rs198425	A	0.0115	0.0058	0.1369	Total cholesterol
	rs198426	T	0.0164	0.0053	0.03094	Total cholesterol
	rs198428	A	0.0072	0.0052	0.4959	Total cholesterol
	rs198430	A	-0.0088	0.0061	0.3503	Total cholesterol
	rs198432	A	-0.0117	0.0058	0.1483	Total cholesterol
	rs198435	C	-0.0093	0.0085	0.2443	Total cholesterol
	rs198436	T	-0.0036	0.0056	0.9772	Total cholesterol
	rs198444	A	-0.0013	0.0053	0.812	Total cholesterol
	rs198453	T	-0.009	0.0058	0.3141	Total cholesterol
	rs198456	A	0.0039	0.0053	0.9116	Total cholesterol
	rs198462	A	0.0171	0.0036	3.612e-05	Total cholesterol
	rs198464	A	0.0135	0.0051	0.05503	Total cholesterol
	rs198473	A	0.0156	0.0042	0.0009388	Total cholesterol
	rs198475	T	-0.0187	0.0044	0.0001232	Total cholesterol
	rs198476	A	0.0202	0.0043	6.66e-05	Total cholesterol
	rs2028062	A	0.0018	0.0054	0.8713	Total cholesterol
	rs2072114	A	0.045	0.005	2.353e-18	Total cholesterol
	rs2132390	T	-0.0087	0.0086	0.301	Total cholesterol
	rs2235093	A	0.006	0.0044	0.1644	Total cholesterol
	rs2238001	T	-0.0146	0.0068	0.06691	Total cholesterol
	rs2238003	T	-0.0059	0.0039	0.3601	Total cholesterol
	rs2240287	A	0.0099	0.005	0.08329	Total cholesterol
	rs2269928	T	0.0277	0.0053	5.107e-07	Total cholesterol
	rs2298823	C	0.0009	0.0057	0.6504	Total cholesterol
	rs2446738	T	-0.0054	0.0064	0.5342	Total cholesterol
	rs2453710	A	-0.0124	0.0054	0.1549	Total cholesterol
	rs2453712	T	-0.0087	0.0086	0.301	Total cholesterol
	rs2521568	C	-0.0233	0.0067	0.0002849	Total cholesterol
	rs2521572	T	-0.029	0.0088	0.001156	Total cholesterol
	rs2524287	A	-0.0206	0.004	2.847e-06	Total cholesterol
	rs2524299	A	0.0439	0.005	2.341e-17	Total cholesterol
	rs2526678	A	-0.0465	0.0059	7.637e-15	Total cholesterol
	rs2727261	T	-0.0201	0.0099	0.02671	Total cholesterol
	rs2727266	A	0.0243	0.01	0.006995	Total cholesterol
	rs2727269	A	-0.0175	0.004	4.805e-05	Total cholesterol
	rs2727270	T	-0.042	0.0077	6.533e-08	Total cholesterol
	rs2727271	A	0.043	0.0051	4.114e-16	Total cholesterol
	rs2740	A	0.0004	0.0056	0.9268	Total cholesterol
	rs2845573	A	0.051	0.0059	1.132e-17	Total cholesterol
	rs2851682	A	0.0471	0.0057	1.028e-15	Total cholesterol
	rs2903922	A	-0.004	0.006	0.2965	Total cholesterol
	rs3741259	T	-0.0177	0.006	0.01206	Total cholesterol
	rs3758977	T	0.0053	0.0037	0.08935	Total cholesterol
	rs3781974	A	-0.0045	0.0057	0.3217	Total cholesterol
	rs3803573	T	0.0002	0.0056	0.9924	Total cholesterol
	rs3825036	A	0.0103	0.005	0.07291	Total cholesterol
	rs387137	C	-0.0042	0.0059	0.5442	Total cholesterol
	rs3889277	C	0.0127	0.014	0.3175	Total cholesterol
	rs3899187	A	0.039	0.0123	0.001611	Total cholesterol
	rs3931642	A	0.0018	0.0042	0.4905	Total cholesterol
	rs412334	T	0.0243	0.0053	2.433e-06	Total cholesterol
	rs4144907	C	-0.0388	0.0114	0.0007549	Total cholesterol
	rs422249	T	-0.0292	0.0045	2.73e-10	Total cholesterol
	rs4246215	T	-0.05	0.0042	6.369e-31	Total cholesterol
	rs429416	T	0.0052	0.006	0.4695	Total cholesterol
	rs4313591	T	-0.0018	0.0053	0.8894	Total cholesterol
	rs4335555	C	-0.0166	0.0059	0.05748	Total cholesterol
	rs4423188	A	0.0038	0.0058	0.7479	Total cholesterol
	rs449397	A	0.0065	0.0059	0.3609	Total cholesterol
	rs4500751	T	-0.0004	0.0056	0.9137	Total cholesterol
	rs472031	A	-0.0058	0.0092	0.8285	Total cholesterol
	rs482548	T	0.0062	0.0063	0.2728	Total cholesterol
	rs4963243	A	0.0102	0.0049	0.07214	Total cholesterol
	rs4963308	A	-0.002	0.0074	0.7373	Total cholesterol
	rs4963441	C	-0.0005	0.0053	0.9363	Total cholesterol
	rs4963442	T	-0.001	0.0053	0.9976	Total cholesterol
	rs4963444	A	-0.002	0.0156	0.5462	Total cholesterol
	rs4963466	C	0.0044	0.0057	0.3316	Total cholesterol
	rs4985124	T	0.0008	0.0039	0.8242	Total cholesterol
	rs4985148	A	-0.0002	0.0056	0.9876	Total cholesterol
	rs4985155	A	0.0015	0.0037	0.6412	Total cholesterol
	rs509360	A	0.0162	0.0057	0.001051	Total cholesterol
	rs526126	C	0.016	0.006	0.009436	Total cholesterol
	rs540613	T	-0.002	0.0049	0.9533	Total cholesterol
	rs569258	T	-0.0144	0.0038	0.001601	Total cholesterol
	rs579383	A	-0.0171	0.0037	3.108e-05	Total cholesterol
	rs6498540	A	0.0003	0.0056	0.9451	Total cholesterol
	rs650436	T	0.0185	0.0038	6.593e-06	Total cholesterol
	rs6591657	T	-0.0074	0.0086	0.3846	Total cholesterol
	rs6591687	T	-0.0131	0.0062	0.06977	Total cholesterol
	rs666870	A	0.0281	0.0059	1.12e-06	Total cholesterol
	rs695867	A	0.0243	0.0101	0.01309	Total cholesterol
	rs7104849	A	0.0279	0.0056	1.111e-06	Total cholesterol
	rs7105652	A	-0.0132	0.0057	0.06657	Total cholesterol
	rs7112985	C	0.005	0.006	0.499	Total cholesterol
	rs7200543	A	0.0004	0.0039	0.8786	Total cholesterol
	rs7394871	A	-0.0449	0.0144	0.0005133	Total cholesterol
	rs741886	T	-0.0113	0.0068	0.0801	Total cholesterol
	rs7482316	A	0.0249	0.0057	1.349e-05	Total cholesterol
	rs760306	T	-0.0068	0.0057	0.215	Total cholesterol
	rs7925016	T	0.0036	0.0063	0.9558	Total cholesterol
	rs7935946	T	-0.025	0.0082	0.006962	Total cholesterol
	rs7937198	A	-0.0019	0.0053	0.8606	Total cholesterol
	rs7946441	C	0.0047	0.006	0.5284	Total cholesterol
	rs7951604	A	-0.0134	0.0062	0.06045	Total cholesterol
	rs81658	A	-0.011	0.0058	0.1584	Total cholesterol
	rs879486	T	-0.0195	0.0053	0.006745	Total cholesterol
	rs883724	T	-0.0034	0.0071	0.5297	Total cholesterol
	rs962371	T	-0.0172	0.0059	0.04661	Total cholesterol
	rs968567	T	-0.0316	0.0051	2.265e-09	Total cholesterol
	rs972355	C	-0.004	0.0045	0.465	Total cholesterol
	rs9735635	A	-0.005	0.0072	0.4416	Total cholesterol
	rs1000778	A	0.00537592	0.00282306	0.0568738	Diastolic blood pressure
	rs102275	T	-0.00943355	0.00257774	0.000252633	Diastolic blood pressure
	rs10736716	C	0.00309513	0.00255437	0.225628	Diastolic blood pressure
	rs10792320	A	-0.00499685	0.002592	0.0538815	Diastolic blood pressure
	rs108499	T	0.00819657	0.00259937	0.00161459	Diastolic blood pressure
	rs10897169	A	-0.00177906	0.00264875	0.501801	Diastolic blood pressure
	rs10897208	A	-0.00239235	0.00740689	0.746703	Diastolic blood pressure
	rs10897213	T	0.00384742	0.00249656	0.123296	Diastolic blood pressure
	rs10897221	T	0.00726645	0.00277415	0.00881032	Diastolic blood pressure
	rs1109748	A	0.00208605	0.00475314	0.66075	Diastolic blood pressure
	rs1121	A	0.00339191	0.00269568	0.208293	Diastolic blood pressure
	rs11230751	A	-0.000819891	0.00268121	0.759763	Diastolic blood pressure
	rs11230766	A	0.00163137	0.00255129	0.522545	Diastolic blood pressure
	rs11230767	A	-0.00159755	0.00255128	0.5312	Diastolic blood pressure
	rs11230815	C	-0.0018529	0.00388003	0.632972	Diastolic blood pressure
	rs11230874	T	-0.00265968	0.00742871	0.720323	Diastolic blood pressure
	rs11230889	A	-0.00723305	0.00335954	0.0313204	Diastolic blood pressure
	rs11230896	T	0.00302556	0.00340615	0.3744	Diastolic blood pressure
	rs11230941	A	0.00661153	0.00275051	0.0162285	Diastolic blood pressure
	rs1135999	A	-0.00350538	0.00269432	0.19325	Diastolic blood pressure
	rs1136001	T	0.00371514	0.00269672	0.168312	Diastolic blood pressure
	rs11605994	T	-0.00506747	0.00292778	0.0834844	Diastolic blood pressure
	rs11827215	A	-0.00450387	0.00358554	0.209074	Diastolic blood pressure
	rs12274157	A	0.00461936	0.00358696	0.19781	Diastolic blood pressure
	rs12281961	T	0.00217224	0.00265552	0.413353	Diastolic blood pressure
	rs12284414	A	-0.00246524	0.00266121	0.354259	Diastolic blood pressure
	rs12285167	A	-0.00235035	0.00299538	0.432654	Diastolic blood pressure
	rs12365974	T	-0.00187214	0.00277327	0.499635	Diastolic blood pressure
	rs12420642	A	0.00673385	0.00274495	0.0141606	Diastolic blood pressure
	rs12788265	C	-0.00202258	0.00620709	0.744538	Diastolic blood pressure
	rs12789285	C	0.00494395	0.0029271	0.0912157	Diastolic blood pressure
	rs12794220	T	0.000704835	0.00259735	0.786109	Diastolic blood pressure
	rs12806760	A	-0.00219849	0.00264949	0.406664	Diastolic blood pressure
	rs12926897	T	0.00146136	0.00361816	0.68629	Diastolic blood pressure
	rs13966	T	0.00216954	0.00248763	0.383139	Diastolic blood pressure
	rs1460027	A	0.00701655	0.0027412	0.0104779	Diastolic blood pressure
	rs149803	C	0.00248841	0.00287094	0.386074	Diastolic blood pressure
	rs1535	A	-0.0095394	0.00258464	0.000223588	Diastolic blood pressure
	rs1675102	T	0.00747827	0.00277084	0.00695687	Diastolic blood pressure
	rs1675105	A	0.00674305	0.00273731	0.0137638	Diastolic blood pressure
	rs16829840	T	-0.0132083	0.00868325	0.128229	Diastolic blood pressure
	rs1692116	A	-0.0018506	0.00360811	0.60802	Diastolic blood pressure
	rs1692120	A	-0.00273741	0.00246321	0.266431	Diastolic blood pressure
	rs1692126	C	-0.00149664	0.00256834	0.560076	Diastolic blood pressure
	rs16966952	A	0.00318879	0.00269614	0.236919	Diastolic blood pressure
	rs17156442	T	0.00828072	0.00580221	0.153533	Diastolic blood pressure
	rs17156609	A	-0.0045481	0.00727346	0.531774	Diastolic blood pressure
	rs17156618	A	0.00595815	0.00745819	0.424364	Diastolic blood pressure
	rs17185574	T	-0.00831511	0.00292145	0.00442434	Diastolic blood pressure
	rs1729372	A	-0.00683349	0.00273962	0.0126205	Diastolic blood pressure
	rs1729374	A	0.00683528	0.00273965	0.0125981	Diastolic blood pressure
	rs1741	C	0.00349349	0.00269977	0.195668	Diastolic blood pressure
	rs174448	A	-0.0057159	0.00256912	0.0260925	Diastolic blood pressure
	rs174449	A	-0.00556084	0.00257359	0.0307165	Diastolic blood pressure
	rs174450	T	-0.00238813	0.00248389	0.336328	Diastolic blood pressure
	rs174455	A	-0.00615629	0.0025677	0.0165038	Diastolic blood pressure
	rs174456	A	-0.00523782	0.0028232	0.063557	Diastolic blood pressure
	rs174464	A	0.00540255	0.00282993	0.0562531	Diastolic blood pressure
	rs174468	A	0.00250627	0.00249933	0.315969	Diastolic blood pressure
	rs174472	A	0.00356786	0.00250028	0.153585	Diastolic blood pressure
	rs174476	T	0.00231813	0.00249299	0.352445	Diastolic blood pressure
	rs174478	T	-0.0019062	0.00248876	0.443722	Diastolic blood pressure
	rs174479	C	-0.00826867	0.00327413	0.0115554	Diastolic blood pressure
	rs174528	T	-0.00876054	0.00254289	0.000570883	Diastolic blood pressure
	rs174532	A	0.000905698	0.00269245	0.736581	Diastolic blood pressure
	rs174534	A	-0.00773409	0.00258682	0.00279175	Diastolic blood pressure
	rs174535	T	-0.00908671	0.00258008	0.00042857	Diastolic blood pressure
	rs174536	A	-0.00931697	0.00258221	0.000308448	Diastolic blood pressure
	rs174537	T	0.00938021	0.00258777	0.000289207	Diastolic blood pressure
	rs174538	A	0.00879392	0.0026433	0.000878363	Diastolic blood pressure
	rs174541	T	-0.00823865	0.0025614	0.00129794	Diastolic blood pressure
	rs174545	C	-0.00933475	0.00258819	0.000310204	Diastolic blood pressure
	rs174546	T	0.00938521	0.00258821	0.000287734	Diastolic blood pressure
	rs174547	T	-0.00947435	0.00258883	0.000252542	Diastolic blood pressure
	rs174548	C	-0.00854786	0.00265008	0.00125763	Diastolic blood pressure
	rs174549	A	0.00854244	0.00266092	0.00132597	Diastolic blood pressure
	rs174550	T	-0.00935632	0.00258826	0.000300508	Diastolic blood pressure
	rs174555	T	-0.00857589	0.0026614	0.00127169	Diastolic blood pressure
	rs174556	T	0.00848842	0.00266345	0.00143771	Diastolic blood pressure
	rs174570	T	0.0118181	0.00367835	0.0013142	Diastolic blood pressure
	rs174574	A	0.00970786	0.0025792	0.000167308	Diastolic blood pressure
	rs174575	C	-0.00696473	0.0027587	0.0115821	Diastolic blood pressure
	rs174576	A	0.00978401	0.00257807	0.000147619	Diastolic blood pressure
	rs174577	A	0.00957173	0.00257691	0.000203705	Diastolic blood pressure
	rs174578	A	0.00949421	0.00257653	0.000228852	Diastolic blood pressure
	rs174579	T	0.00527542	0.00294643	0.0733828	Diastolic blood pressure
	rs174583	T	0.00984511	0.00257423	0.000131066	Diastolic blood pressure
	rs174589	C	-0.00529716	0.00298193	0.0756644	Diastolic blood pressure
	rs174591	A	0.00645364	0.00278265	0.0203825	Diastolic blood pressure
	rs174593	T	-0.00438914	0.00274015	0.109203	Diastolic blood pressure
	rs174597	C	0.00277266	0.00288636	0.33675	Diastolic blood pressure
	rs174601	T	0.0068169	0.00254216	0.00732892	Diastolic blood pressure
	rs174605	T	0.0053613	0.00269775	0.0468874	Diastolic blood pressure
	rs174611	T	-0.00511665	0.00268309	0.0565216	Diastolic blood pressure
	rs174616	A	0.00291142	0.00247265	0.239017	Diastolic blood pressure
	rs174626	A	-0.00227201	0.00248139	0.359867	Diastolic blood pressure
	rs174627	A	0.00528895	0.00342789	0.122853	Diastolic blood pressure
	rs174634	C	-0.00504539	0.00283993	0.0756365	Diastolic blood pressure
	rs17626916	A	-0.00234616	0.00265745	0.37731	Diastolic blood pressure
	rs17633020	A	0.00833027	0.00292151	0.00435361	Diastolic blood pressure
	rs17663676	T	-4.67679e-05	0.0062339	0.994014	Diastolic blood pressure
	rs17707648	A	-0.00683606	0.00574212	0.233846	Diastolic blood pressure
	rs17764324	T	0.00153919	0.00388206	0.691745	Diastolic blood pressure
	rs17764935	A	0.0126744	0.00541385	0.0192271	Diastolic blood pressure
	rs17827918	A	-0.00396544	0.00404969	0.327484	Diastolic blood pressure
	rs17831757	T	-0.00170941	0.00388172	0.659666	Diastolic blood pressure
	rs1791785	T	0.0039216	0.00276907	0.156713	Diastolic blood pressure
	rs1792876	A	0.00665586	0.00273762	0.015047	Diastolic blood pressure
	rs1800007	T	0.000742672	0.0026572	0.779866	Diastolic blood pressure
	rs1800009	T	-0.00517908	0.00259108	0.0456296	Diastolic blood pressure
	rs1812458	T	0.00249726	0.00266154	0.348103	Diastolic blood pressure
	rs195156	T	0.00181081	0.00424847	0.669943	Diastolic blood pressure
	rs195157	A	0.00157777	0.00424462	0.710108	Diastolic blood pressure
	rs195160	T	-0.00119587	0.00425251	0.778546	Diastolic blood pressure
	rs195162	T	0.000872415	0.00440601	0.843041	Diastolic blood pressure
	rs195165	A	0.000740788	0.00442405	0.867019	Diastolic blood pressure
	rs195445	T	0.00478769	0.00266622	0.0725452	Diastolic blood pressure
	rs195446	T	-0.00092994	0.00258435	0.71897	Diastolic blood pressure
	rs198418	A	-0.00394288	0.00278535	0.156901	Diastolic blood pressure
	rs198425	A	-0.0040711	0.00278223	0.1434	Diastolic blood pressure
	rs198426	T	-0.000268092	0.00260867	0.918146	Diastolic blood pressure
	rs198428	A	0.00107106	0.00253205	0.672295	Diastolic blood pressure
	rs198430	A	0.00392451	0.00278322	0.158523	Diastolic blood pressure
	rs198432	A	0.00379824	0.00275991	0.168755	Diastolic blood pressure
	rs198435	C	-0.00629494	0.0038756	0.104324	Diastolic blood pressure
	rs198436	T	-0.0013755	0.0025738	0.593049	Diastolic blood pressure
	rs198444	A	0.000606714	0.0024826	0.806932	Diastolic blood pressure
	rs198446	A	0.00554076	0.00288025	0.0543918	Diastolic blood pressure
	rs198453	T	0.00363901	0.00277943	0.190445	Diastolic blood pressure
	rs198456	A	0.00155987	0.0025753	0.544711	Diastolic blood pressure
	rs198462	A	-0.0036747	0.00246058	0.135326	Diastolic blood pressure
	rs198464	A	-0.00368405	0.00246519	0.135065	Diastolic blood pressure
	rs198473	A	-0.00944248	0.00282155	0.0008183	Diastolic blood pressure
	rs198475	T	0.00961434	0.00282427	0.000663695	Diastolic blood pressure
	rs198476	A	-0.00380725	0.00247279	0.123645	Diastolic blood pressure
	rs2028062	A	0.00487665	0.00259779	0.060488	Diastolic blood pressure
	rs2072114	A	-0.0113902	0.00374055	0.00232659	Diastolic blood pressure
	rs2132390	T	-0.00416261	0.00425334	0.327745	Diastolic blood pressure
	rs2235093	A	0.00232376	0.00248946	0.350594	Diastolic blood pressure
	rs2238001	T	0.00482021	0.00383931	0.209302	Diastolic blood pressure
	rs2238003	T	-0.00431176	0.00279557	0.122988	Diastolic blood pressure
	rs2240287	A	-0.00594958	0.0035826	0.0967771	Diastolic blood pressure
	rs2269928	T	-0.00843078	0.00299146	0.00482844	Diastolic blood pressure
	rs2298823	C	-0.00662945	0.00274456	0.0157148	Diastolic blood pressure
	rs2446738	T	0.0038739	0.00249605	0.120661	Diastolic blood pressure
	rs2453710	A	0.00303243	0.00247753	0.220963	Diastolic blood pressure
	rs2453712	T	-0.00435032	0.00425584	0.306687	Diastolic blood pressure
	rs2521568	C	0.00260003	0.00500294	0.603273	Diastolic blood pressure
	rs2521572	T	0.00519937	0.00600725	0.386756	Diastolic blood pressure
	rs2524287	A	-0.00554052	0.0027231	0.0418886	Diastolic blood pressure
	rs2524299	A	-0.0124551	0.00378766	0.00100792	Diastolic blood pressure
	rs2526678	A	0.0118487	0.0045155	0.00869045	Diastolic blood pressure
	rs2727261	T	0.00398153	0.00409714	0.331159	Diastolic blood pressure
	rs2727266	A	-0.00243634	0.00491751	0.620289	Diastolic blood pressure
	rs2727269	A	-0.00491662	0.00252662	0.0516642	Diastolic blood pressure
	rs2727270	T	0.0118861	0.00384307	0.00198243	Diastolic blood pressure
	rs2727271	A	-0.011886	0.0038429	0.00198173	Diastolic blood pressure
	rs2740	A	-0.00351633	0.00269432	0.191863	Diastolic blood pressure
	rs2845573	A	-0.0124617	0.00460441	0.00680069	Diastolic blood pressure
	rs2851682	A	-0.0123757	0.00439038	0.00482035	Diastolic blood pressure
	rs2903922	A	0.00696792	0.00274541	0.0111485	Diastolic blood pressure
	rs3741259	T	-0.0113354	0.00441527	0.0102496	Diastolic blood pressure
	rs3758977	T	-0.00548426	0.00259114	0.0342994	Diastolic blood pressure
	rs3781974	A	0.00565264	0.0027491	0.0397661	Diastolic blood pressure
	rs3803573	T	0.0031507	0.00269972	0.243192	Diastolic blood pressure
	rs3825036	A	-0.00725322	0.00361078	0.0445624	Diastolic blood pressure
	rs387137	C	0.00446657	0.00252838	0.0773003	Diastolic blood pressure
	rs3889277	C	-0.00696356	0.00624034	0.264469	Diastolic blood pressure
	rs3899187	A	0.00657223	0.00574663	0.252762	Diastolic blood pressure
	rs3931642	A	-0.0030308	0.00291354	0.298227	Diastolic blood pressure
	rs412334	T	0.000229784	0.00332476	0.9449	Diastolic blood pressure
	rs4144907	C	-0.00706472	0.00574576	0.218865	Diastolic blood pressure
	rs422249	T	0.00612353	0.00260144	0.018578	Diastolic blood pressure
	rs4246215	T	0.00826264	0.00256211	0.00126016	Diastolic blood pressure
	rs429416	T	-0.00391277	0.00250025	0.117595	Diastolic blood pressure
	rs4313591	T	-0.00365524	0.00253646	0.149563	Diastolic blood pressure
	rs4335555	C	0.00251281	0.00266081	0.344978	Diastolic blood pressure
	rs4423188	A	0.00703867	0.00277284	0.0111356	Diastolic blood pressure
	rs449397	A	-0.00402815	0.00249984	0.107102	Diastolic blood pressure
	rs4500751	T	0.00254684	0.00266832	0.339846	Diastolic blood pressure
	rs472031	A	-0.00477867	0.00429624	0.266014	Diastolic blood pressure
	rs482548	T	-0.00550247	0.00430284	0.200968	Diastolic blood pressure
	rs4963243	A	-0.00570309	0.00360164	0.113315	Diastolic blood pressure
	rs4963308	A	-0.00453301	0.00358453	0.206014	Diastolic blood pressure
	rs4963441	C	-0.00388823	0.00253051	0.124407	Diastolic blood pressure
	rs4963442	T	-0.00392373	0.0025299	0.120917	Diastolic blood pressure
	rs4963444	A	0.00294141	0.00736538	0.689631	Diastolic blood pressure
	rs4963466	C	-0.00581271	0.00274691	0.0343376	Diastolic blood pressure
	rs4985124	T	-0.00327095	0.00269298	0.224513	Diastolic blood pressure
	rs4985148	A	-0.00224959	0.00266379	0.398387	Diastolic blood pressure
	rs4985155	A	-0.00117339	0.0026098	0.652992	Diastolic blood pressure
	rs509360	A	-0.0102249	0.0026376	0.000105956	Diastolic blood pressure
	rs526126	C	-0.000216087	0.0033265	0.948206	Diastolic blood pressure
	rs540613	T	-0.00983116	0.00316659	0.00190519	Diastolic blood pressure
	rs569258	T	0.000446596	0.00261221	0.864252	Diastolic blood pressure
	rs579383	A	0.00106358	0.00252598	0.673714	Diastolic blood pressure
	rs6498540	A	-0.00335512	0.00268431	0.211336	Diastolic blood pressure
	rs650436	T	-0.00119918	0.00252556	0.634917	Diastolic blood pressure
	rs6591657	T	-0.00461749	0.00425733	0.278101	Diastolic blood pressure
	rs6591687	T	-0.00560278	0.0029724	0.0594398	Diastolic blood pressure
	rs666870	A	0.00227363	0.00249129	0.361437	Diastolic blood pressure
	rs695867	A	-0.00824769	0.00662318	0.213031	Diastolic blood pressure
	rs7104849	A	-0.00254579	0.0038275	0.505967	Diastolic blood pressure
	rs7105652	A	-0.0049986	0.00266855	0.0610486	Diastolic blood pressure
	rs7112985	C	-0.00389078	0.00249698	0.119189	Diastolic blood pressure
	rs7200543	A	-0.00348758	0.00269383	0.195441	Diastolic blood pressure
	rs7394871	A	0.00910639	0.00534395	0.0883717	Diastolic blood pressure
	rs741886	T	-0.0022605	0.00447869	0.613754	Diastolic blood pressure
	rs7482316	A	-0.00332828	0.00395343	0.39986	Diastolic blood pressure
	rs760306	T	-0.000469406	0.00283549	0.868514	Diastolic blood pressure
	rs7925016	T	0.00518807	0.00300877	0.0846513	Diastolic blood pressure
	rs7935946	T	0.0082656	0.00579238	0.153587	Diastolic blood pressure
	rs7937198	A	-0.00386146	0.00253287	0.127375	Diastolic blood pressure
	rs7946441	C	-0.00384131	0.00249743	0.124024	Diastolic blood pressure
	rs7951604	A	-0.00561348	0.00297246	0.0589602	Diastolic blood pressure
	rs81658	A	0.00387453	0.00278352	0.163939	Diastolic blood pressure
	rs879486	T	0.00517156	0.00258593	0.0455137	Diastolic blood pressure
	rs883724	T	-0.00450222	0.0035853	0.20921	Diastolic blood pressure
	rs962371	T	0.00249095	0.00266131	0.349281	Diastolic blood pressure
	rs968567	T	0.00402943	0.00314525	0.200153	Diastolic blood pressure
	rs972355	C	-0.000666439	0.00265683	0.801938	Diastolic blood pressure
	rs9735635	A	-0.00575387	0.00359829	0.109808	Diastolic blood pressure
	rs1000778	A	0.00124785	0.00282163	0.658313	Systolic blood pressure
	rs102275	T	0.00137038	0.00257648	0.59481	Systolic blood pressure
	rs10736716	C	0.00205268	0.00255307	0.421396	Systolic blood pressure
	rs10792320	A	-0.00311742	0.0025907	0.228856	Systolic blood pressure
	rs108499	T	-0.000322572	0.00259808	0.90119	Systolic blood pressure
	rs10897169	A	-0.00433348	0.00264738	0.101654	Systolic blood pressure
	rs10897208	A	-0.00617071	0.00740305	0.404543	Systolic blood pressure
	rs10897213	T	-0.00054791	0.00249528	0.826199	Systolic blood pressure
	rs10897221	T	0.00421481	0.00277276	0.128493	Systolic blood pressure
	rs1109748	A	-0.00160732	0.00475068	0.735111	Systolic blood pressure
	rs1121	A	0.00356224	0.0026943	0.186122	Systolic blood pressure
	rs11230751	A	-0.0020885	0.00267982	0.435779	Systolic blood pressure
	rs11230766	A	0.00336849	0.00254997	0.186505	Systolic blood pressure
	rs11230767	A	-0.00335491	0.00254996	0.188286	Systolic blood pressure
	rs11230815	C	0.00920313	0.00387801	0.0176372	Systolic blood pressure
	rs11230874	T	-0.00588146	0.00742487	0.428285	Systolic blood pressure
	rs11230889	A	-0.000774568	0.00335784	0.817568	Systolic blood pressure
	rs11230896	T	0.00744088	0.00340437	0.0288397	Systolic blood pressure
	rs11230941	A	0.00299401	0.00274913	0.276122	Systolic blood pressure
	rs1135999	A	-0.00371296	0.00269293	0.167963	Systolic blood pressure
	rs1136001	T	0.00383893	0.00269533	0.154364	Systolic blood pressure
	rs11605994	T	-0.00407805	0.00292628	0.16344	Systolic blood pressure
	rs11827215	A	-0.00295103	0.0035837	0.410247	Systolic blood pressure
	rs12274157	A	0.00331427	0.00358511	0.355251	Systolic blood pressure
	rs12281961	T	0.00460042	0.00265415	0.0830444	Systolic blood pressure
	rs12284414	A	-0.00519123	0.00265983	0.0509725	Systolic blood pressure
	rs12285167	A	0.00208946	0.00299384	0.485227	Systolic blood pressure
	rs12365974	T	0.00142522	0.00277185	0.607128	Systolic blood pressure
	rs12420642	A	0.00270189	0.00274358	0.324721	Systolic blood pressure
	rs12788265	C	0.00208227	0.00620389	0.737143	Systolic blood pressure
	rs12789285	C	0.00383441	0.0029256	0.189981	Systolic blood pressure
	rs12794220	T	-0.00630502	0.00259599	0.0151512	Systolic blood pressure
	rs12806760	A	-0.00472757	0.00264811	0.0742197	Systolic blood pressure
	rs12926897	T	0.000323802	0.0036163	0.928653	Systolic blood pressure
	rs13966	T	0.00199298	0.00248636	0.422805	Systolic blood pressure
	rs1460027	A	0.00341704	0.00273983	0.212335	Systolic blood pressure
	rs149803	C	-0.000391558	0.00286946	0.89146	Systolic blood pressure
	rs1535	A	0.000559685	0.00258338	0.828483	Systolic blood pressure
	rs1675102	T	0.00422133	0.00276946	0.127449	Systolic blood pressure
	rs1675105	A	0.00295915	0.00273594	0.279439	Systolic blood pressure
	rs16829840	T	-0.0118054	0.00867877	0.173747	Systolic blood pressure
	rs1692116	A	-0.00206681	0.00360625	0.566564	Systolic blood pressure
	rs1692120	A	-0.00377528	0.00246194	0.125164	Systolic blood pressure
	rs1692126	C	-0.00452827	0.002567	0.0777277	Systolic blood pressure
	rs16966952	A	0.00346717	0.00269475	0.198222	Systolic blood pressure
	rs17156442	T	0.00161247	0.00579923	0.780975	Systolic blood pressure
	rs17156609	A	-0.000790177	0.00726971	0.913445	Systolic blood pressure
	rs17156618	A	0.000817449	0.00745435	0.912678	Systolic blood pressure
	rs17185574	T	-0.00357828	0.00291998	0.220408	Systolic blood pressure
	rs1729372	A	-0.00288781	0.00273825	0.291602	Systolic blood pressure
	rs1729374	A	0.00288862	0.00273828	0.291471	Systolic blood pressure
	rs1741	C	0.00353434	0.00269838	0.190265	Systolic blood pressure
	rs174448	A	0.002744	0.00256782	0.285246	Systolic blood pressure
	rs174449	A	0.00257585	0.00257228	0.316639	Systolic blood pressure
	rs174450	T	0.0045299	0.0024826	0.068053	Systolic blood pressure
	rs174455	A	0.000745902	0.00256641	0.771327	Systolic blood pressure
	rs174456	A	-0.00113661	0.00282176	0.687094	Systolic blood pressure
	rs174464	A	0.00131335	0.00282849	0.642413	Systolic blood pressure
	rs174468	A	0.00564931	0.00249803	0.0237288	Systolic blood pressure
	rs174472	A	0.00272551	0.00249899	0.275432	Systolic blood pressure
	rs174476	T	0.00525307	0.0024917	0.0350121	Systolic blood pressure
	rs174478	T	-0.00496255	0.00248747	0.0460412	Systolic blood pressure
	rs174479	C	-0.0069408	0.00327245	0.0339244	Systolic blood pressure
	rs174528	T	0.00097632	0.00254164	0.700882	Systolic blood pressure
	rs174532	A	0.0052207	0.00269104	0.0523772	Systolic blood pressure
	rs174534	A	0.00112169	0.00258554	0.66441	Systolic blood pressure
	rs174535	T	0.00121157	0.00257881	0.638486	Systolic blood pressure
	rs174536	A	0.000982064	0.00258095	0.703571	Systolic blood pressure
	rs174537	T	-0.000888471	0.00258651	0.731221	Systolic blood pressure
	rs174538	A	-0.000763556	0.002642	0.772576	Systolic blood pressure
	rs174541	T	0.000574837	0.00256014	0.822342	Systolic blood pressure
	rs174545	C	0.00078973	0.00258693	0.760155	Systolic blood pressure
	rs174546	T	-0.000748205	0.00258695	0.772411	Systolic blood pressure
	rs174547	T	0.000935541	0.00258756	0.717686	Systolic blood pressure
	rs174548	C	0.000576378	0.00264878	0.82774	Systolic blood pressure
	rs174549	A	0.000113392	0.00265962	0.965993	Systolic blood pressure
	rs174550	T	0.000761416	0.002587	0.768511	Systolic blood pressure
	rs174555	T	-0.000109444	0.00266009	0.967182	Systolic blood pressure
	rs174556	T	0.00020903	0.00266214	0.937415	Systolic blood pressure
	rs174570	T	-0.00158827	0.00367653	0.66574	Systolic blood pressure
	rs174574	A	-0.00108768	0.00257794	0.673085	Systolic blood pressure
	rs174575	C	0.000344103	0.00275731	0.900685	Systolic blood pressure
	rs174576	A	-0.0011144	0.00257682	0.665398	Systolic blood pressure
	rs174577	A	-0.00136539	0.00257565	0.596032	Systolic blood pressure
	rs174578	A	-0.00145106	0.00257528	0.573123	Systolic blood pressure
	rs174579	T	-0.000308261	0.00294492	0.916634	Systolic blood pressure
	rs174583	T	-0.00126397	0.00257298	0.623251	Systolic blood pressure
	rs174589	C	0.000722953	0.00298041	0.80834	Systolic blood pressure
	rs174591	A	-0.000143239	0.00278124	0.958926	Systolic blood pressure
	rs174593	T	0.000487653	0.00273875	0.858678	Systolic blood pressure
	rs174597	C	-0.00225868	0.00288487	0.433663	Systolic blood pressure
	rs174601	T	-0.00220015	0.00254089	0.386548	Systolic blood pressure
	rs174605	T	-0.00469724	0.00269637	0.0814985	Systolic blood pressure
	rs174611	T	0.00465345	0.00268171	0.0826968	Systolic blood pressure
	rs174616	A	-0.00462545	0.00247137	0.0612609	Systolic blood pressure
	rs174626	A	0.00491266	0.0024801	0.0476109	Systolic blood pressure
	rs174627	A	0.000175335	0.00342614	0.959186	Systolic blood pressure
	rs174634	C	-0.00170248	0.00283848	0.54865	Systolic blood pressure
	rs17626916	A	-0.00487401	0.00265607	0.0664994	Systolic blood pressure
	rs17633020	A	0.00360176	0.00292004	0.217404	Systolic blood pressure
	rs17663676	T	-0.00270801	0.00623068	0.663835	Systolic blood pressure
	rs17707648	A	-0.00484608	0.00573916	0.398453	Systolic blood pressure
	rs17764324	T	-0.00963939	0.00388003	0.0129791	Systolic blood pressure
	rs17764935	A	0.00314639	0.00541139	0.560946	Systolic blood pressure
	rs17827918	A	-0.000862792	0.00404765	0.831203	Systolic blood pressure
	rs17831757	T	0.00953885	0.0038797	0.0139463	Systolic blood pressure
	rs1791785	T	0.00825662	0.00276761	0.00285176	Systolic blood pressure
	rs1792876	A	0.00288218	0.00273625	0.29219	Systolic blood pressure
	rs1800007	T	0.00306008	0.00265583	0.249234	Systolic blood pressure
	rs1800009	T	-0.00267358	0.00258977	0.301905	Systolic blood pressure
	rs1812458	T	0.00521487	0.00266016	0.0499544	Systolic blood pressure
	rs195156	T	0.00949867	0.00424624	0.0252897	Systolic blood pressure
	rs195157	A	0.00866614	0.0042424	0.0410785	Systolic blood pressure
	rs195160	T	-0.00832189	0.00425029	0.0502361	Systolic blood pressure
	rs195162	T	0.00948686	0.00440371	0.0312182	Systolic blood pressure
	rs195165	A	0.00953992	0.00442173	0.030967	Systolic blood pressure
	rs195445	T	0.00492056	0.00266486	0.0648264	Systolic blood pressure
	rs195446	T	0.00126787	0.00258302	0.623535	Systolic blood pressure
	rs198418	A	-0.00788387	0.00278389	0.00462668	Systolic blood pressure
	rs198425	A	-0.00768327	0.00278077	0.00572769	Systolic blood pressure
	rs198426	T	-0.00500834	0.00260731	0.0547473	Systolic blood pressure
	rs198428	A	-0.00605538	0.00253072	0.0167233	Systolic blood pressure
	rs198430	A	0.00774295	0.00278176	0.00537839	Systolic blood pressure
	rs198432	A	0.00812462	0.00275846	0.00322619	Systolic blood pressure
	rs198435	C	-0.00401431	0.00387361	0.300052	Systolic blood pressure
	rs198436	T	0.00618588	0.00257245	0.016188	Systolic blood pressure
	rs198444	A	0.00259226	0.00248132	0.296158	Systolic blood pressure
	rs198446	A	0.00813219	0.00287875	0.0047297	Systolic blood pressure
	rs198453	T	0.00829679	0.00277797	0.00282082	Systolic blood pressure
	rs198456	A	-0.00573962	0.00257395	0.0257556	Systolic blood pressure
	rs198462	A	-0.00625462	0.0024593	0.0109829	Systolic blood pressure
	rs198464	A	-0.00652025	0.00246391	0.00813801	Systolic blood pressure
	rs198473	A	-0.00839619	0.0028201	0.00290856	Systolic blood pressure
	rs198475	T	0.00858231	0.00282283	0.00236343	Systolic blood pressure
	rs198476	A	-0.00656166	0.00247151	0.00793305	Systolic blood pressure
	rs2028062	A	0.00307675	0.00259648	0.236031	Systolic blood pressure
	rs2072114	A	0.000940191	0.00373869	0.801446	Systolic blood pressure
	rs2132390	T	-0.00292738	0.00425115	0.491071	Systolic blood pressure
	rs2235093	A	0.00214728	0.00248819	0.388144	Systolic blood pressure
	rs2238001	T	0.0028006	0.00383734	0.465495	Systolic blood pressure
	rs2238003	T	0.000172211	0.00279414	0.950855	Systolic blood pressure
	rs2240287	A	-0.00416377	0.00358076	0.244904	Systolic blood pressure
	rs2269928	T	-0.00579307	0.00298994	0.0526829	Systolic blood pressure
	rs2298823	C	-0.00258357	0.00274319	0.346289	Systolic blood pressure
	rs2446738	T	-0.000587708	0.00249477	0.813762	Systolic blood pressure
	rs2453710	A	0.00550118	0.00247624	0.0263118	Systolic blood pressure
	rs2453712	T	-0.00270464	0.00425365	0.524882	Systolic blood pressure
	rs2521568	C	-0.00709409	0.00500035	0.155982	Systolic blood pressure
	rs2521572	T	-0.000464094	0.00600416	0.938389	Systolic blood pressure
	rs2524287	A	-0.00838859	0.00272168	0.00205539	Systolic blood pressure
	rs2524299	A	0.00337098	0.00378578	0.373234	Systolic blood pressure
	rs2526678	A	-0.00133007	0.00451325	0.768221	Systolic blood pressure
	rs2727261	T	-0.00298085	0.00409505	0.466666	Systolic blood pressure
	rs2727266	A	0.00856159	0.00491495	0.0815186	Systolic blood pressure
	rs2727269	A	-0.00870231	0.0025253	0.000568923	Systolic blood pressure
	rs2727270	T	-0.00260408	0.00384116	0.49781	Systolic blood pressure
	rs2727271	A	0.00259931	0.00384098	0.498578	Systolic blood pressure
	rs2740	A	-0.00373674	0.00269293	0.165256	Systolic blood pressure
	rs2845573	A	0.00212436	0.00460212	0.644366	Systolic blood pressure
	rs2851682	A	0.000306261	0.0043882	0.944359	Systolic blood pressure
	rs2903922	A	0.00337656	0.00274404	0.218508	Systolic blood pressure
	rs3741259	T	-0.00787103	0.00441304	0.0744924	Systolic blood pressure
	rs3758977	T	-0.00313643	0.00258983	0.225875	Systolic blood pressure
	rs3781974	A	0.00183641	0.00274772	0.503917	Systolic blood pressure
	rs3803573	T	0.00357069	0.00269833	0.185738	Systolic blood pressure
	rs3825036	A	-0.00501829	0.00360893	0.164372	Systolic blood pressure
	rs387137	C	1.99367e-05	0.00252709	0.993705	Systolic blood pressure
	rs3889277	C	0.000517079	0.00623713	0.933929	Systolic blood pressure
	rs3899187	A	0.00470067	0.00574367	0.413124	Systolic blood pressure
	rs3931642	A	0.0005613	0.00291205	0.847154	Systolic blood pressure
	rs412334	T	0.00323978	0.00332304	0.329589	Systolic blood pressure
	rs4144907	C	-0.00502341	0.0057428	0.381721	Systolic blood pressure
	rs422249	T	-0.00315901	0.00260011	0.224386	Systolic blood pressure
	rs4246215	T	-0.000570221	0.00256085	0.823794	Systolic blood pressure
	rs429416	T	0.000495516	0.00249897	0.842819	Systolic blood pressure
	rs4313591	T	-0.00236259	0.00253517	0.351377	Systolic blood pressure
	rs4335555	C	0.00525785	0.00265943	0.0480358	Systolic blood pressure
	rs4423188	A	0.00407076	0.00277144	0.141881	Systolic blood pressure
	rs449397	A	0.00033164	0.00249856	0.894405	Systolic blood pressure
	rs4500751	T	0.00285269	0.00266695	0.28478	Systolic blood pressure
	rs472031	A	-0.00359145	0.00429403	0.40294	Systolic blood pressure
	rs482548	T	-0.00345062	0.00430063	0.422349	Systolic blood pressure
	rs4963243	A	-0.00415723	0.00359979	0.24815	Systolic blood pressure
	rs4963308	A	-0.00297114	0.00358269	0.406933	Systolic blood pressure
	rs4963441	C	-0.00232599	0.00252923	0.357758	Systolic blood pressure
	rs4963442	T	-0.00235126	0.00252862	0.352446	Systolic blood pressure
	rs4963444	A	0.00527406	0.00736158	0.473726	Systolic blood pressure
	rs4963466	C	-0.00207321	0.00274553	0.450176	Systolic blood pressure
	rs4985124	T	-0.00320434	0.0026916	0.233851	Systolic blood pressure
	rs4985148	A	-0.00268416	0.00266242	0.313375	Systolic blood pressure
	rs4985155	A	-0.00122054	0.00260846	0.639844	Systolic blood pressure
	rs509360	A	-0.00400161	0.00263629	0.129042	Systolic blood pressure
	rs526126	C	0.00254012	0.00332478	0.444871	Systolic blood pressure
	rs540613	T	-0.00794703	0.00316498	0.012042	Systolic blood pressure
	rs569258	T	0.00472628	0.00261086	0.0702594	Systolic blood pressure
	rs579383	A	0.00491422	0.00252467	0.051598	Systolic blood pressure
	rs6498540	A	-0.00413606	0.00268292	0.123166	Systolic blood pressure
	rs650436	T	-0.00480714	0.00252425	0.0568609	Systolic blood pressure
	rs6591657	T	-0.00333731	0.00425514	0.432864	Systolic blood pressure
	rs6591687	T	-0.00367937	0.00297088	0.21554	Systolic blood pressure
	rs666870	A	0.00513536	0.00249	0.0391708	Systolic blood pressure
	rs695867	A	0.0057434	0.00661977	0.385607	Systolic blood pressure
	rs7104849	A	0.00901185	0.00382551	0.0184872	Systolic blood pressure
	rs7105652	A	-0.00508088	0.0026672	0.0567875	Systolic blood pressure
	rs7112985	C	0.000573826	0.0024957	0.81815	Systolic blood pressure
	rs7200543	A	-0.00362594	0.00269245	0.178075	Systolic blood pressure
	rs7394871	A	0.000478404	0.0053415	0.928634	Systolic blood pressure
	rs741886	T	-0.0102487	0.00447635	0.0220499	Systolic blood pressure
	rs7482316	A	0.00874797	0.00395138	0.0268363	Systolic blood pressure
	rs760306	T	-0.00255245	0.00283403	0.367778	Systolic blood pressure
	rs7925016	T	0.00331546	0.00300723	0.270246	Systolic blood pressure
	rs7935946	T	0.00156697	0.00578941	0.786651	Systolic blood pressure
	rs7937198	A	-0.00220003	0.00253159	0.384829	Systolic blood pressure
	rs7946441	C	0.000510102	0.00249615	0.838076	Systolic blood pressure
	rs7951604	A	-0.00372567	0.00297094	0.209829	Systolic blood pressure
	rs81658	A	0.00772604	0.00278207	0.00548516	Systolic blood pressure
	rs879486	T	0.00554429	0.0025846	0.0319435	Systolic blood pressure
	rs883724	T	-0.00296297	0.00358346	0.408325	Systolic blood pressure
	rs962371	T	0.00521181	0.00265993	0.0500694	Systolic blood pressure
	rs968567	T	0.000170962	0.00314364	0.95663	Systolic blood pressure
	rs972355	C	-0.00307117	0.00265545	0.247456	Systolic blood pressure
	rs9735635	A	-0.00418496	0.00359644	0.244571	Systolic blood pressure

## Sheet: ST3
	Table S3. Associations of SNPs (that are significant (p < 5×10-8) and bi-allelic in GWAS of a-linolenic acid ) for Ischemic stroke, LDL cholesterol, HDL cholesterol, Total cholesterol, Systolic blood pressure and Diastolic blood pressure.
	SNP	effect_allele	beta	se	pval	outcome
	rs1000778	A	-0.0144	0.0183	0.4323	Ischemic stroke
	rs102275	T	0.044	0.0168	0.008728	Ischemic stroke
	rs108499	T	-0.0384	0.0172	0.02499	Ischemic stroke
	rs149803	C	-0.0528	0.0223	0.01822	Ischemic stroke
	rs1535	A	0.044	0.0166	0.008214	Ischemic stroke
	rs1692120	A	0.0185	0.0161	0.2517	Ischemic stroke
	rs174448	A	0.0161	0.0166	0.3309	Ischemic stroke
	rs174449	A	0.0275	0.0166	0.09716	Ischemic stroke
	rs174450	T	0.0213	0.016	0.1838	Ischemic stroke
	rs174455	A	0.0088	0.0169	0.6004	Ischemic stroke
	rs174456	A	0.0167	0.0188	0.3746	Ischemic stroke
	rs174464	A	-0.0213	0.0192	0.2683	Ischemic stroke
	rs174468	A	0.012	0.0176	0.4977	Ischemic stroke
	rs174476	T	0.0163	0.0177	0.3597	Ischemic stroke
	rs174478	T	-0.0123	0.0172	0.477	Ischemic stroke
	rs174479	C	0.0194	0.0233	0.4064	Ischemic stroke
	rs174528	T	0.0396	0.0171	0.02075	Ischemic stroke
	rs174532	A	0.0346	0.0179	0.0527	Ischemic stroke
	rs174534	A	0.0403	0.0174	0.02068	Ischemic stroke
	rs174535	T	0.0436	0.0167	0.009043	Ischemic stroke
	rs174536	A	0.0454	0.0172	0.008291	Ischemic stroke
	rs174537	T	-0.0459	0.0169	0.006658	Ischemic stroke
	rs174538	A	-0.0327	0.0172	0.0578	Ischemic stroke
	rs174541	T	0.045	0.0175	0.01012	Ischemic stroke
	rs174545	C	0.0443	0.017	0.008958	Ischemic stroke
	rs174546	T	-0.0445	0.0167	0.007711	Ischemic stroke
	rs174547	T	0.0453	0.0167	0.006782	Ischemic stroke
	rs174548	C	0.0404	0.0173	0.01934	Ischemic stroke
	rs174549	A	-0.0447	0.0174	0.01036	Ischemic stroke
	rs174550	T	0.0434	0.017	0.01067	Ischemic stroke
	rs174555	T	0.0415	0.0173	0.01655	Ischemic stroke
	rs174556	T	-0.0435	0.0177	0.01391	Ischemic stroke
	rs174570	T	-0.06	0.0228	0.008428	Ischemic stroke
	rs174574	A	-0.0477	0.0168	0.004658	Ischemic stroke
	rs174575	C	0.0262	0.0186	0.1592	Ischemic stroke
	rs174576	A	-0.0393	0.0166	0.01794	Ischemic stroke
	rs174577	A	-0.0423	0.0167	0.01115	Ischemic stroke
	rs174578	A	-0.0472	0.0173	0.006294	Ischemic stroke
	rs174579	T	-0.023	0.02	0.2506	Ischemic stroke
	rs174583	T	-0.0455	0.0171	0.007862	Ischemic stroke
	rs174589	C	0.0194	0.0208	0.3499	Ischemic stroke
	rs174591	A	-0.025	0.0203	0.218	Ischemic stroke
	rs174593	T	0.023	0.0219	0.2936	Ischemic stroke
	rs174597	C	-0.0207	0.0226	0.3602	Ischemic stroke
	rs174601	T	-0.0452	0.0185	0.01472	Ischemic stroke
	rs174602	T	0.0383	0.0274	0.1619	Ischemic stroke
	rs174605	T	-0.003	0.0178	0.8671	Ischemic stroke
	rs174611	T	0.0028	0.0172	0.8725	Ischemic stroke
	rs174616	A	-0.0222	0.0165	0.1795	Ischemic stroke
	rs174626	A	0.0133	0.0166	0.4209	Ischemic stroke
	rs174627	A	-0.0225	0.022	0.3057	Ischemic stroke
	rs174634	C	0.0172	0.0189	0.3631	Ischemic stroke
	rs17762402	A	0.027	0.0416	0.516	Ischemic stroke
	rs198462	A	0.0171	0.016	0.285	Ischemic stroke
	rs198464	A	0.0207	0.016	0.1955	Ischemic stroke
	rs198476	A	0.0189	0.0161	0.24	Ischemic stroke
	rs2072114	A	0.0489	0.0236	0.03884	Ischemic stroke
	rs2269928	T	0.0109	0.0252	0.6655	Ischemic stroke
	rs2524299	A	0.0484	0.0236	0.03997	Ischemic stroke
	rs2526678	A	-0.067	0.0299	0.02512	Ischemic stroke
	rs2727270	T	-0.0557	0.0244	0.02244	Ischemic stroke
	rs2727271	A	0.0557	0.0247	0.02392	Ischemic stroke
	rs2845573	A	0.067	0.0289	0.02063	Ischemic stroke
	rs2851682	A	0.0595	0.0278	0.03234	Ischemic stroke
	rs412334	T	0.0368	0.0227	0.1047	Ischemic stroke
	rs422249	T	-0.0147	0.0175	0.4022	Ischemic stroke
	rs4246215	T	-0.0456	0.018	0.01134	Ischemic stroke
	rs509360	A	0.012	0.0174	0.4901	Ischemic stroke
	rs526126	C	0.0154	0.0253	0.5415	Ischemic stroke
	rs579383	A	-0.0391	0.0176	0.0259	Ischemic stroke
	rs650436	T	0.0332	0.0178	0.06129	Ischemic stroke
	rs666870	A	0.018	0.0187	0.3357	Ischemic stroke
	rs740006	T	-0.056	0.0381	0.1417	Ischemic stroke
	rs968567	T	-0.0066	0.0209	0.7506	Ischemic stroke
	rs1000778	A	-0.0217	0.0039	7.905e-08	HDL cholesterol
	rs102275	T	0.0391	0.0035	6.404e-28	HDL cholesterol
	rs108499	T	-0.0412	0.0051	4.849e-17	HDL cholesterol
	rs149803	C	-0.0149	0.0052	0.003286	HDL cholesterol
	rs1535	A	0.0391	0.0036	5.74e-27	HDL cholesterol
	rs1692120	A	0.011	0.0051	0.03302	HDL cholesterol
	rs174448	A	0.0259	0.0043	3.096e-09	HDL cholesterol
	rs174449	A	0.0286	0.0036	4.997e-15	HDL cholesterol
	rs174450	T	0.0231	0.0035	2.424e-10	HDL cholesterol
	rs174455	A	0.0237	0.0036	2.163e-11	HDL cholesterol
	rs174456	A	0.0221	0.0039	5.563e-08	HDL cholesterol
	rs174468	A	0.0143	0.0037	0.0001033	HDL cholesterol
	rs174476	T	0.0129	0.0039	0.001115	HDL cholesterol
	rs174478	T	-0.0117	0.0037	0.001716	HDL cholesterol
	rs174479	C	0.0153	0.005	0.004663	HDL cholesterol
	rs174528	T	0.0364	0.0035	2.087e-24	HDL cholesterol
	rs174532	A	0.0212	0.0039	6.931e-08	HDL cholesterol
	rs174534	A	0.0385	0.0051	3.677e-15	HDL cholesterol
	rs174535	T	0.0392	0.0035	9.036e-28	HDL cholesterol
	rs174536	A	0.0465	0.0049	1.713e-21	HDL cholesterol
	rs174537	T	-0.0386	0.0035	4.268e-27	HDL cholesterol
	rs174538	A	-0.0332	0.0037	7.897e-20	HDL cholesterol
	rs174541	T	0.0454	0.005	9.612e-21	HDL cholesterol
	rs174545	C	0.0464	0.005	1.764e-21	HDL cholesterol
	rs174546	T	-0.0391	0.0035	8.301e-28	HDL cholesterol
	rs174547	T	0.0389	0.0035	4.045e-27	HDL cholesterol
	rs174548	C	0.0369	0.0037	4.756e-23	HDL cholesterol
	rs174549	A	-0.0362	0.0036	4.343e-23	HDL cholesterol
	rs174550	T	0.039	0.0035	1.355e-27	HDL cholesterol
	rs174555	T	0.0358	0.0036	7.323e-23	HDL cholesterol
	rs174556	T	-0.0361	0.0037	9.647e-23	HDL cholesterol
	rs174570	T	-0.0404	0.0047	2.414e-17	HDL cholesterol
	rs174574	A	-0.0368	0.0044	8.584e-16	HDL cholesterol
	rs174575	C	0.0294	0.004	2.26e-12	HDL cholesterol
	rs174576	A	-0.0382	0.0035	3.224e-26	HDL cholesterol
	rs174577	A	-0.0386	0.0035	9.743e-27	HDL cholesterol
	rs174578	A	-0.0354	0.0044	8.628e-15	HDL cholesterol
	rs174579	T	-0.0237	0.0043	1.146e-07	HDL cholesterol
	rs174583	T	-0.0387	0.0035	1.19e-26	HDL cholesterol
	rs174589	C	0.0298	0.0061	5.665e-07	HDL cholesterol
	rs174591	A	-0.0333	0.004	4.525e-15	HDL cholesterol
	rs174593	T	0.0287	0.0044	3.038e-10	HDL cholesterol
	rs174597	C	-0.0211	0.0044	2.671e-06	HDL cholesterol
	rs174601	T	-0.0386	0.0036	3.348e-26	HDL cholesterol
	rs174602	T	0.0367	0.0055	5.722e-11	HDL cholesterol
	rs174605	T	-0.0221	0.0044	5.376e-08	HDL cholesterol
	rs174611	T	0.0178	0.0039	1.043e-06	HDL cholesterol
	rs174616	A	-0.0205	0.0034	8.103e-09	HDL cholesterol
	rs174626	A	0.0215	0.0035	2.51e-09	HDL cholesterol
	rs174627	A	-0.0081	0.0051	0.1125	HDL cholesterol
	rs174634	C	0.024	0.004	1.075e-08	HDL cholesterol
	rs17762402	A	0.0295	0.0077	6.655e-05	HDL cholesterol
	rs198462	A	0.0032	0.0034	0.2598	HDL cholesterol
	rs198464	A	0.0077	0.0048	0.07593	HDL cholesterol
	rs198476	A	0.002	0.0042	0.5968	HDL cholesterol
	rs2072114	A	0.0399	0.0048	1.441e-16	HDL cholesterol
	rs2269928	T	0.0065	0.0052	0.07632	HDL cholesterol
	rs2524299	A	0.0411	0.0048	3.893e-17	HDL cholesterol
	rs2526678	A	-0.0303	0.0056	9.775e-09	HDL cholesterol
	rs2727270	T	-0.0531	0.0072	3.476e-14	HDL cholesterol
	rs2727271	A	0.0408	0.0049	1.616e-16	HDL cholesterol
	rs2845573	A	0.036	0.0056	3.448e-11	HDL cholesterol
	rs2851682	A	0.0306	0.0055	2.762e-09	HDL cholesterol
	rs412334	T	0.0191	0.0052	0.0001637	HDL cholesterol
	rs422249	T	-0.0223	0.0045	3.675e-07	HDL cholesterol
	rs4246215	T	-0.0381	0.0041	5.396e-21	HDL cholesterol
	rs509360	A	0.03	0.0054	1.84e-09	HDL cholesterol
	rs526126	C	0.0079	0.0059	0.1396	HDL cholesterol
	rs579383	A	-0.0008	0.0036	0.9045	HDL cholesterol
	rs650436	T	0.0011	0.0037	0.7811	HDL cholesterol
	rs666870	A	0.0226	0.0055	7.941e-05	HDL cholesterol
	rs740006	T	-0.0082	0.0068	0.08408	HDL cholesterol
	rs968567	T	-0.0172	0.0049	0.0006212	HDL cholesterol
	rs1000778	A	-0.0257	0.0041	2.877e-10	LDL cholesterol
	rs102275	T	0.0512	0.0038	7.605e-40	LDL cholesterol
	rs108499	T	-0.0494	0.0056	1.166e-18	LDL cholesterol
	rs149803	C	-0.0343	0.0056	3.199e-09	LDL cholesterol
	rs1535	A	0.0529	0.0038	7.774e-41	LDL cholesterol
	rs1692120	A	0.0137	0.0055	0.08198	LDL cholesterol
	rs174448	A	0.0353	0.0046	7.406e-14	LDL cholesterol
	rs174449	A	0.0327	0.0039	1.376e-16	LDL cholesterol
	rs174450	T	0.0312	0.0037	4.058e-16	LDL cholesterol
	rs174455	A	0.0315	0.0038	1.574e-16	LDL cholesterol
	rs174456	A	0.0265	0.0042	1.107e-10	LDL cholesterol
	rs174468	A	0.0287	0.004	1.229e-12	LDL cholesterol
	rs174476	T	0.029	0.0042	1.153e-11	LDL cholesterol
	rs174478	T	-0.0262	0.004	8.858e-11	LDL cholesterol
	rs174479	C	0.0156	0.0053	0.001681	LDL cholesterol
	rs174528	T	0.0482	0.0038	1.377e-35	LDL cholesterol
	rs174532	A	0.0353	0.0042	3.13e-16	LDL cholesterol
	rs174534	A	0.0484	0.0056	4.042e-18	LDL cholesterol
	rs174535	T	0.0504	0.0038	1.745e-38	LDL cholesterol
	rs174536	A	0.0505	0.0054	1.416e-20	LDL cholesterol
	rs174537	T	-0.0509	0.0038	3.942e-39	LDL cholesterol
	rs174538	A	-0.05	0.004	1.068e-34	LDL cholesterol
	rs174541	T	0.0516	0.0054	7.133e-21	LDL cholesterol
	rs174545	C	0.051	0.0054	7.17e-21	LDL cholesterol
	rs174546	T	-0.0512	0.0038	1.625e-39	LDL cholesterol
	rs174547	T	0.0505	0.0038	7.992e-38	LDL cholesterol
	rs174548	C	0.047	0.004	2.286e-31	LDL cholesterol
	rs174549	A	-0.05	0.0039	4.389e-36	LDL cholesterol
	rs174550	T	0.0514	0.0038	7.032e-40	LDL cholesterol
	rs174555	T	0.0499	0.0039	6.07e-36	LDL cholesterol
	rs174556	T	-0.0518	0.004	2.536e-37	LDL cholesterol
	rs174570	T	-0.0504	0.0051	4.418e-21	LDL cholesterol
	rs174574	A	-0.0528	0.0047	1.343e-28	LDL cholesterol
	rs174575	C	0.0395	0.0043	4.01e-19	LDL cholesterol
	rs174576	A	-0.0517	0.0038	4.415e-40	LDL cholesterol
	rs174577	A	-0.0523	0.0038	1.042e-40	LDL cholesterol
	rs174578	A	-0.0505	0.0046	1.033e-26	LDL cholesterol
	rs174579	T	-0.0376	0.0046	2.514e-15	LDL cholesterol
	rs174583	T	-0.0522	0.0038	7.003e-41	LDL cholesterol
	rs174589	C	0.0414	0.0067	1.513e-09	LDL cholesterol
	rs174591	A	-0.0384	0.0043	1.106e-17	LDL cholesterol
	rs174593	T	0.0381	0.0048	1.9e-14	LDL cholesterol
	rs174597	C	-0.0339	0.0047	8.15e-12	LDL cholesterol
	rs174601	T	-0.0497	0.0039	3.73e-36	LDL cholesterol
	rs174602	T	0.0316	0.0059	9.453e-08	LDL cholesterol
	rs174605	T	-0.037	0.0047	3.033e-14	LDL cholesterol
	rs174611	T	0.03	0.0042	2.786e-12	LDL cholesterol
	rs174616	A	-0.0308	0.0037	1.148e-15	LDL cholesterol
	rs174626	A	0.0295	0.0037	1.626e-14	LDL cholesterol
	rs174627	A	-0.0201	0.0055	0.0003903	LDL cholesterol
	rs174634	C	0.026	0.0043	1.022e-09	LDL cholesterol
	rs17762402	A	0.0218	0.0083	0.005776	LDL cholesterol
	rs198462	A	0.0167	0.0037	9.119e-05	LDL cholesterol
	rs198464	A	0.0121	0.0052	0.07556	LDL cholesterol
	rs198476	A	0.0193	0.0045	0.0003166	LDL cholesterol
	rs2072114	A	0.0454	0.0052	2.465e-17	LDL cholesterol
	rs2269928	T	0.0305	0.0055	9.585e-08	LDL cholesterol
	rs2524299	A	0.0449	0.0052	4.508e-17	LDL cholesterol
	rs2526678	A	-0.0526	0.0061	1.467e-16	LDL cholesterol
	rs2727270	T	-0.0415	0.0078	1.009e-07	LDL cholesterol
	rs2727271	A	0.0429	0.0053	3.69e-15	LDL cholesterol
	rs2845573	A	0.0536	0.0061	1.235e-17	LDL cholesterol
	rs2851682	A	0.0522	0.0059	3.919e-17	LDL cholesterol
	rs412334	T	0.027	0.0055	1.074e-06	LDL cholesterol
	rs422249	T	-0.0335	0.0048	8.564e-12	LDL cholesterol
	rs4246215	T	-0.0518	0.0043	4.474e-31	LDL cholesterol
	rs509360	A	0.0163	0.0058	0.001267	LDL cholesterol
	rs526126	C	0.0207	0.0063	0.002242	LDL cholesterol
	rs579383	A	-0.0173	0.0038	4.922e-05	LDL cholesterol
	rs650436	T	0.0182	0.0039	2.155e-05	LDL cholesterol
	rs666870	A	0.0303	0.006	2.16e-07	LDL cholesterol
	rs740006	T	-0.0128	0.0072	0.06415	LDL cholesterol
	rs968567	T	-0.0355	0.0053	8.914e-11	LDL cholesterol
	rs1000778	A	-0.0245	0.004	1.203e-09	Total cholesterol
	rs102275	T	0.0481	0.0036	8.098e-38	Total cholesterol
	rs108499	T	-0.0505	0.0055	4.536e-20	Total cholesterol
	rs149803	C	-0.0324	0.0053	2.979e-09	Total cholesterol
	rs1535	A	0.0497	0.0037	8.624e-39	Total cholesterol
	rs1692120	A	0.0141	0.0053	0.08561	Total cholesterol
	rs174448	A	0.0333	0.0044	1.281e-13	Total cholesterol
	rs174449	A	0.0317	0.0038	2.457e-16	Total cholesterol
	rs174450	T	0.0327	0.0036	2.923e-18	Total cholesterol
	rs174455	A	0.0291	0.0037	5.406e-15	Total cholesterol
	rs174456	A	0.0252	0.004	6.183e-10	Total cholesterol
	rs174468	A	0.0232	0.0038	1.831e-09	Total cholesterol
	rs174476	T	0.0241	0.0041	4.786e-09	Total cholesterol
	rs174478	T	-0.02	0.0039	1.546e-07	Total cholesterol
	rs174479	C	0.0118	0.0052	0.01918	Total cholesterol
	rs174528	T	0.0451	0.0037	1.18e-33	Total cholesterol
	rs174532	A	0.0331	0.0041	9.511e-16	Total cholesterol
	rs174534	A	0.0489	0.0055	6.778e-19	Total cholesterol
	rs174535	T	0.0473	0.0036	1.667e-36	Total cholesterol
	rs174536	A	0.0511	0.0053	1.62e-21	Total cholesterol
	rs174537	T	-0.0476	0.0037	5.594e-37	Total cholesterol
	rs174538	A	-0.0461	0.0038	2.454e-32	Total cholesterol
	rs174541	T	0.0526	0.0053	4.134e-22	Total cholesterol
	rs174545	C	0.0514	0.0053	1.066e-21	Total cholesterol
	rs174546	T	-0.0479	0.0036	2.619e-37	Total cholesterol
	rs174547	T	0.0472	0.0037	1.35e-35	Total cholesterol
	rs174548	C	0.0434	0.0038	1.983e-28	Total cholesterol
	rs174549	A	-0.0474	0.0038	2.051e-34	Total cholesterol
	rs174550	T	0.0482	0.0037	1.068e-37	Total cholesterol
	rs174555	T	0.0472	0.0038	2.697e-34	Total cholesterol
	rs174556	T	-0.049	0.0038	1.203e-35	Total cholesterol
	rs174570	T	-0.0462	0.0049	1.173e-19	Total cholesterol
	rs174574	A	-0.0477	0.0044	4.144e-26	Total cholesterol
	rs174575	C	0.0343	0.0041	1.043e-15	Total cholesterol
	rs174576	A	-0.048	0.0037	3.235e-37	Total cholesterol
	rs174577	A	-0.0485	0.0037	1.051e-37	Total cholesterol
	rs174578	A	-0.042	0.0044	4.411e-21	Total cholesterol
	rs174579	T	-0.0327	0.0044	6.002e-13	Total cholesterol
	rs174583	T	-0.0484	0.0037	6.054e-38	Total cholesterol
	rs174589	C	0.0427	0.0065	1.251e-10	Total cholesterol
	rs174591	A	-0.0365	0.0042	2.77e-17	Total cholesterol
	rs174593	T	0.0376	0.0046	3.797e-15	Total cholesterol
	rs174597	C	-0.0292	0.0046	3.081e-10	Total cholesterol
	rs174601	T	-0.0465	0.0038	4.247e-34	Total cholesterol
	rs174602	T	0.0334	0.0056	2.346e-09	Total cholesterol
	rs174605	T	-0.034	0.0045	4.799e-13	Total cholesterol
	rs174611	T	0.0241	0.0041	4.65e-09	Total cholesterol
	rs174616	A	-0.0306	0.0036	1.105e-16	Total cholesterol
	rs174626	A	0.0299	0.0036	1.293e-15	Total cholesterol
	rs174627	A	-0.0123	0.0053	0.02992	Total cholesterol
	rs174634	C	0.0267	0.0042	2.935e-10	Total cholesterol
	rs17762402	A	0.0202	0.0079	0.002696	Total cholesterol
	rs198462	A	0.0171	0.0036	3.612e-05	Total cholesterol
	rs198464	A	0.0135	0.0051	0.05503	Total cholesterol
	rs198476	A	0.0202	0.0043	6.66e-05	Total cholesterol
	rs2072114	A	0.045	0.005	2.353e-18	Total cholesterol
	rs2269928	T	0.0277	0.0053	5.107e-07	Total cholesterol
	rs2524299	A	0.0439	0.005	2.341e-17	Total cholesterol
	rs2526678	A	-0.0465	0.0059	7.637e-15	Total cholesterol
	rs2727270	T	-0.042	0.0077	6.533e-08	Total cholesterol
	rs2727271	A	0.043	0.0051	4.114e-16	Total cholesterol
	rs2845573	A	0.051	0.0059	1.132e-17	Total cholesterol
	rs2851682	A	0.0471	0.0057	1.028e-15	Total cholesterol
	rs412334	T	0.0243	0.0053	2.433e-06	Total cholesterol
	rs422249	T	-0.0292	0.0045	2.73e-10	Total cholesterol
	rs4246215	T	-0.05	0.0042	6.369e-31	Total cholesterol
	rs509360	A	0.0162	0.0057	0.001051	Total cholesterol
	rs526126	C	0.016	0.006	0.009436	Total cholesterol
	rs579383	A	-0.0171	0.0037	3.108e-05	Total cholesterol
	rs650436	T	0.0185	0.0038	6.593e-06	Total cholesterol
	rs666870	A	0.0281	0.0059	1.12e-06	Total cholesterol
	rs740006	T	-0.0108	0.0069	0.1047	Total cholesterol
	rs968567	T	-0.0316	0.0051	2.265e-09	Total cholesterol
	rs1000778	A	0.00537592	0.00282306	0.0568738	Diastolic blood pressure
	rs102275	T	-0.00943355	0.00257774	0.000252633	Diastolic blood pressure
	rs108499	T	0.00819657	0.00259937	0.00161459	Diastolic blood pressure
	rs149803	C	0.00248841	0.00287094	0.386074	Diastolic blood pressure
	rs1535	A	-0.0095394	0.00258464	0.000223588	Diastolic blood pressure
	rs1692120	A	-0.00273741	0.00246321	0.266431	Diastolic blood pressure
	rs174448	A	-0.0057159	0.00256912	0.0260925	Diastolic blood pressure
	rs174449	A	-0.00556084	0.00257359	0.0307165	Diastolic blood pressure
	rs174450	T	-0.00238813	0.00248389	0.336328	Diastolic blood pressure
	rs174455	A	-0.00615629	0.0025677	0.0165038	Diastolic blood pressure
	rs174456	A	-0.00523782	0.0028232	0.063557	Diastolic blood pressure
	rs174464	A	0.00540255	0.00282993	0.0562531	Diastolic blood pressure
	rs174468	A	0.00250627	0.00249933	0.315969	Diastolic blood pressure
	rs174476	T	0.00231813	0.00249299	0.352445	Diastolic blood pressure
	rs174478	T	-0.0019062	0.00248876	0.443722	Diastolic blood pressure
	rs174479	C	-0.00826867	0.00327413	0.0115554	Diastolic blood pressure
	rs174528	T	-0.00876054	0.00254289	0.000570883	Diastolic blood pressure
	rs174532	A	0.000905698	0.00269245	0.736581	Diastolic blood pressure
	rs174534	A	-0.00773409	0.00258682	0.00279175	Diastolic blood pressure
	rs174535	T	-0.00908671	0.00258008	0.00042857	Diastolic blood pressure
	rs174536	A	-0.00931697	0.00258221	0.000308448	Diastolic blood pressure
	rs174537	T	0.00938021	0.00258777	0.000289207	Diastolic blood pressure
	rs174538	A	0.00879392	0.0026433	0.000878363	Diastolic blood pressure
	rs174541	T	-0.00823865	0.0025614	0.00129794	Diastolic blood pressure
	rs174545	C	-0.00933475	0.00258819	0.000310204	Diastolic blood pressure
	rs174546	T	0.00938521	0.00258821	0.000287734	Diastolic blood pressure
	rs174547	T	-0.00947435	0.00258883	0.000252542	Diastolic blood pressure
	rs174548	C	-0.00854786	0.00265008	0.00125763	Diastolic blood pressure
	rs174549	A	0.00854244	0.00266092	0.00132597	Diastolic blood pressure
	rs174550	T	-0.00935632	0.00258826	0.000300508	Diastolic blood pressure
	rs174555	T	-0.00857589	0.0026614	0.00127169	Diastolic blood pressure
	rs174556	T	0.00848842	0.00266345	0.00143771	Diastolic blood pressure
	rs174570	T	0.0118181	0.00367835	0.0013142	Diastolic blood pressure
	rs174574	A	0.00970786	0.0025792	0.000167308	Diastolic blood pressure
	rs174575	C	-0.00696473	0.0027587	0.0115821	Diastolic blood pressure
	rs174576	A	0.00978401	0.00257807	0.000147619	Diastolic blood pressure
	rs174577	A	0.00957173	0.00257691	0.000203705	Diastolic blood pressure
	rs174578	A	0.00949421	0.00257653	0.000228852	Diastolic blood pressure
	rs174579	T	0.00527542	0.00294643	0.0733828	Diastolic blood pressure
	rs174583	T	0.00984511	0.00257423	0.000131066	Diastolic blood pressure
	rs174589	C	-0.00529716	0.00298193	0.0756644	Diastolic blood pressure
	rs174591	A	0.00645364	0.00278265	0.0203825	Diastolic blood pressure
	rs174593	T	-0.00438914	0.00274015	0.109203	Diastolic blood pressure
	rs174597	C	0.00277266	0.00288636	0.33675	Diastolic blood pressure
	rs174601	T	0.0068169	0.00254216	0.00732892	Diastolic blood pressure
	rs174602	T	-0.000860424	0.00318149	0.786817	Diastolic blood pressure
	rs174605	T	0.0053613	0.00269775	0.0468874	Diastolic blood pressure
	rs174611	T	-0.00511665	0.00268309	0.0565216	Diastolic blood pressure
	rs174616	A	0.00291142	0.00247265	0.239017	Diastolic blood pressure
	rs174626	A	-0.00227201	0.00248139	0.359867	Diastolic blood pressure
	rs174627	A	0.00528895	0.00342789	0.122853	Diastolic blood pressure
	rs174634	C	-0.00504539	0.00283993	0.0756365	Diastolic blood pressure
	rs17762402	A	-0.00534649	0.0045855	0.243633	Diastolic blood pressure
	rs198462	A	-0.0036747	0.00246058	0.135326	Diastolic blood pressure
	rs198464	A	-0.00368405	0.00246519	0.135065	Diastolic blood pressure
	rs198476	A	-0.00380725	0.00247279	0.123645	Diastolic blood pressure
	rs2072114	A	-0.0113902	0.00374055	0.00232659	Diastolic blood pressure
	rs2269928	T	-0.00843078	0.00299146	0.00482844	Diastolic blood pressure
	rs2524299	A	-0.0124551	0.00378766	0.00100792	Diastolic blood pressure
	rs2526678	A	0.0118487	0.0045155	0.00869045	Diastolic blood pressure
	rs2727270	T	0.0118861	0.00384307	0.00198243	Diastolic blood pressure
	rs2727271	A	-0.011886	0.0038429	0.00198173	Diastolic blood pressure
	rs2845573	A	-0.0124617	0.00460441	0.00680069	Diastolic blood pressure
	rs2851682	A	-0.0123757	0.00439038	0.00482035	Diastolic blood pressure
	rs412334	T	0.000229784	0.00332476	0.9449	Diastolic blood pressure
	rs422249	T	0.00612353	0.00260144	0.018578	Diastolic blood pressure
	rs4246215	T	0.00826264	0.00256211	0.00126016	Diastolic blood pressure
	rs509360	A	-0.0102249	0.0026376	0.000105956	Diastolic blood pressure
	rs526126	C	-0.000216087	0.0033265	0.948206	Diastolic blood pressure
	rs579383	A	0.00106358	0.00252598	0.673714	Diastolic blood pressure
	rs650436	T	-0.00119918	0.00252556	0.634917	Diastolic blood pressure
	rs666870	A	0.00227363	0.00249129	0.361437	Diastolic blood pressure
	rs740006	T	0.00999652	0.00419064	0.0170594	Diastolic blood pressure
	rs968567	T	0.00402943	0.00314525	0.200153	Diastolic blood pressure
	rs1000778	A	0.00124785	0.00282163	0.658313	Systolic blood pressure
	rs102275	T	0.00137038	0.00257648	0.59481	Systolic blood pressure
	rs108499	T	-0.000322572	0.00259808	0.90119	Systolic blood pressure
	rs149803	C	-0.000391558	0.00286946	0.89146	Systolic blood pressure
	rs1535	A	0.000559685	0.00258338	0.828483	Systolic blood pressure
	rs1692120	A	-0.00377528	0.00246194	0.125164	Systolic blood pressure
	rs174448	A	0.002744	0.00256782	0.285246	Systolic blood pressure
	rs174449	A	0.00257585	0.00257228	0.316639	Systolic blood pressure
	rs174450	T	0.0045299	0.0024826	0.068053	Systolic blood pressure
	rs174455	A	0.000745902	0.00256641	0.771327	Systolic blood pressure
	rs174456	A	-0.00113661	0.00282176	0.687094	Systolic blood pressure
	rs174464	A	0.00131335	0.00282849	0.642413	Systolic blood pressure
	rs174468	A	0.00564931	0.00249803	0.0237288	Systolic blood pressure
	rs174476	T	0.00525307	0.0024917	0.0350121	Systolic blood pressure
	rs174478	T	-0.00496255	0.00248747	0.0460412	Systolic blood pressure
	rs174479	C	-0.0069408	0.00327245	0.0339244	Systolic blood pressure
	rs174528	T	0.00097632	0.00254164	0.700882	Systolic blood pressure
	rs174532	A	0.0052207	0.00269104	0.0523772	Systolic blood pressure
	rs174534	A	0.00112169	0.00258554	0.66441	Systolic blood pressure
	rs174535	T	0.00121157	0.00257881	0.638486	Systolic blood pressure
	rs174536	A	0.000982064	0.00258095	0.703571	Systolic blood pressure
	rs174537	T	-0.000888471	0.00258651	0.731221	Systolic blood pressure
	rs174538	A	-0.000763556	0.002642	0.772576	Systolic blood pressure
	rs174541	T	0.000574837	0.00256014	0.822342	Systolic blood pressure
	rs174545	C	0.00078973	0.00258693	0.760155	Systolic blood pressure
	rs174546	T	-0.000748205	0.00258695	0.772411	Systolic blood pressure
	rs174547	T	0.000935541	0.00258756	0.717686	Systolic blood pressure
	rs174548	C	0.000576378	0.00264878	0.82774	Systolic blood pressure
	rs174549	A	0.000113392	0.00265962	0.965993	Systolic blood pressure
	rs174550	T	0.000761416	0.002587	0.768511	Systolic blood pressure
	rs174555	T	-0.000109444	0.00266009	0.967182	Systolic blood pressure
	rs174556	T	0.00020903	0.00266214	0.937415	Systolic blood pressure
	rs174570	T	-0.00158827	0.00367653	0.66574	Systolic blood pressure
	rs174574	A	-0.00108768	0.00257794	0.673085	Systolic blood pressure
	rs174575	C	0.000344103	0.00275731	0.900685	Systolic blood pressure
	rs174576	A	-0.0011144	0.00257682	0.665398	Systolic blood pressure
	rs174577	A	-0.00136539	0.00257565	0.596032	Systolic blood pressure
	rs174578	A	-0.00145106	0.00257528	0.573123	Systolic blood pressure
	rs174579	T	-0.000308261	0.00294492	0.916634	Systolic blood pressure
	rs174583	T	-0.00126397	0.00257298	0.623251	Systolic blood pressure
	rs174589	C	0.000722953	0.00298041	0.80834	Systolic blood pressure
	rs174591	A	-0.000143239	0.00278124	0.958926	Systolic blood pressure
	rs174593	T	0.000487653	0.00273875	0.858678	Systolic blood pressure
	rs174597	C	-0.00225868	0.00288487	0.433663	Systolic blood pressure
	rs174601	T	-0.00220015	0.00254089	0.386548	Systolic blood pressure
	rs174602	T	0.00329887	0.00317985	0.299537	Systolic blood pressure
	rs174605	T	-0.00469724	0.00269637	0.0814985	Systolic blood pressure
	rs174611	T	0.00465345	0.00268171	0.0826968	Systolic blood pressure
	rs174616	A	-0.00462545	0.00247137	0.0612609	Systolic blood pressure
	rs174626	A	0.00491266	0.0024801	0.0476109	Systolic blood pressure
	rs174627	A	0.000175335	0.00342614	0.959186	Systolic blood pressure
	rs174634	C	-0.00170248	0.00283848	0.54865	Systolic blood pressure
	rs17762402	A	0.00175682	0.00458314	0.701482	Systolic blood pressure
	rs198462	A	-0.00625462	0.0024593	0.0109829	Systolic blood pressure
	rs198464	A	-0.00652025	0.00246391	0.00813801	Systolic blood pressure
	rs198476	A	-0.00656166	0.00247151	0.00793305	Systolic blood pressure
	rs2072114	A	0.000940191	0.00373869	0.801446	Systolic blood pressure
	rs2269928	T	-0.00579307	0.00298994	0.0526829	Systolic blood pressure
	rs2524299	A	0.00337098	0.00378578	0.373234	Systolic blood pressure
	rs2526678	A	-0.00133007	0.00451325	0.768221	Systolic blood pressure
	rs2727270	T	-0.00260408	0.00384116	0.49781	Systolic blood pressure
	rs2727271	A	0.00259931	0.00384098	0.498578	Systolic blood pressure
	rs2845573	A	0.00212436	0.00460212	0.644366	Systolic blood pressure
	rs2851682	A	0.000306261	0.0043882	0.944359	Systolic blood pressure
	rs412334	T	0.00323978	0.00332304	0.329589	Systolic blood pressure
	rs422249	T	-0.00315901	0.00260011	0.224386	Systolic blood pressure
	rs4246215	T	-0.000570221	0.00256085	0.823794	Systolic blood pressure
	rs509360	A	-0.00400161	0.00263629	0.129042	Systolic blood pressure
	rs526126	C	0.00254012	0.00332478	0.444871	Systolic blood pressure
	rs579383	A	0.00491422	0.00252467	0.051598	Systolic blood pressure
	rs650436	T	-0.00480714	0.00252425	0.0568609	Systolic blood pressure
	rs666870	A	0.00513536	0.00249	0.0391708	Systolic blood pressure
	rs740006	T	0.00821243	0.00418849	0.0499135	Systolic blood pressure
	rs968567	T	0.000170962	0.00314364	0.95663	Systolic blood pressure

## Sheet: ST4
	Table S4. Associations of SNPs (that are significant (p < 5×10-8) and bi-allelic in GWAS of eicosapentaenoic acid ) for Ischemic stroke, LDL cholesterol, HDL cholesterol, Total cholesterol, Systolic blood pressure and Diastolic blood pressure.
	SNP	effect_allele	beta	se	pval	outcome
	rs1000778	A	-0.0144	0.0183	0.4323	Ischemic stroke
	rs102275	T	0.044	0.0168	0.008728	Ischemic stroke
	rs108499	T	-0.0384	0.0172	0.02499	Ischemic stroke
	rs1109748	A	-0.0549	0.0304	0.07054	Ischemic stroke
	rs11230815	C	0.0159	0.0275	0.5617	Ischemic stroke
	rs11230874	T	0.0536	0.0493	0.2766	Ischemic stroke
	rs1225717	A	0.0269	0.0165	0.1023	Ischemic stroke
	rs1225737	T	-0.028	0.016	0.07866	Ischemic stroke
	rs12526913	A	0.0214	0.0176	0.2234	Ischemic stroke
	rs12665478	A	-0.0123	0.0173	0.4763	Ischemic stroke
	rs1321535	T	0.0234	0.0174	0.1784	Ischemic stroke
	rs1323739	C	0.0324	0.0158	0.04074	Ischemic stroke
	rs149803	C	-0.0528	0.0223	0.01822	Ischemic stroke
	rs1535	A	0.044	0.0166	0.008214	Ischemic stroke
	rs1570069	A	0.0302	0.0161	0.06019	Ischemic stroke
	rs174448	A	0.0161	0.0166	0.3309	Ischemic stroke
	rs174449	A	0.0275	0.0166	0.09716	Ischemic stroke
	rs174450	T	0.0213	0.016	0.1838	Ischemic stroke
	rs174455	A	0.0088	0.0169	0.6004	Ischemic stroke
	rs174456	A	0.0167	0.0188	0.3746	Ischemic stroke
	rs174464	A	-0.0213	0.0192	0.2683	Ischemic stroke
	rs174468	A	0.012	0.0176	0.4977	Ischemic stroke
	rs174469	T	-0.0272	0.0267	0.3082	Ischemic stroke
	rs174476	T	0.0163	0.0177	0.3597	Ischemic stroke
	rs174478	T	-0.0123	0.0172	0.477	Ischemic stroke
	rs174479	C	0.0194	0.0233	0.4064	Ischemic stroke
	rs174528	T	0.0396	0.0171	0.02075	Ischemic stroke
	rs174532	A	0.0346	0.0179	0.0527	Ischemic stroke
	rs174534	A	0.0403	0.0174	0.02068	Ischemic stroke
	rs174535	T	0.0436	0.0167	0.009043	Ischemic stroke
	rs174536	A	0.0454	0.0172	0.008291	Ischemic stroke
	rs174537	T	-0.0459	0.0169	0.006658	Ischemic stroke
	rs174538	A	-0.0327	0.0172	0.0578	Ischemic stroke
	rs174541	T	0.045	0.0175	0.01012	Ischemic stroke
	rs174545	C	0.0443	0.017	0.008958	Ischemic stroke
	rs174546	T	-0.0445	0.0167	0.007711	Ischemic stroke
	rs174547	T	0.0453	0.0167	0.006782	Ischemic stroke
	rs174548	C	0.0404	0.0173	0.01934	Ischemic stroke
	rs174549	A	-0.0447	0.0174	0.01036	Ischemic stroke
	rs174550	T	0.0434	0.017	0.01067	Ischemic stroke
	rs174555	T	0.0415	0.0173	0.01655	Ischemic stroke
	rs174556	T	-0.0435	0.0177	0.01391	Ischemic stroke
	rs174570	T	-0.06	0.0228	0.008428	Ischemic stroke
	rs174574	A	-0.0477	0.0168	0.004658	Ischemic stroke
	rs174575	C	0.0262	0.0186	0.1592	Ischemic stroke
	rs174576	A	-0.0393	0.0166	0.01794	Ischemic stroke
	rs174577	A	-0.0423	0.0167	0.01115	Ischemic stroke
	rs174578	A	-0.0472	0.0173	0.006294	Ischemic stroke
	rs174579	T	-0.023	0.02	0.2506	Ischemic stroke
	rs174583	T	-0.0455	0.0171	0.007862	Ischemic stroke
	rs174589	C	0.0194	0.0208	0.3499	Ischemic stroke
	rs174591	A	-0.025	0.0203	0.218	Ischemic stroke
	rs174593	T	0.023	0.0219	0.2936	Ischemic stroke
	rs174597	C	-0.0207	0.0226	0.3602	Ischemic stroke
	rs174601	T	-0.0452	0.0185	0.01472	Ischemic stroke
	rs174602	T	0.0383	0.0274	0.1619	Ischemic stroke
	rs174605	T	-0.003	0.0178	0.8671	Ischemic stroke
	rs174611	T	0.0028	0.0172	0.8725	Ischemic stroke
	rs174616	A	-0.0222	0.0165	0.1795	Ischemic stroke
	rs174626	A	0.0133	0.0166	0.4209	Ischemic stroke
	rs174627	A	-0.0225	0.022	0.3057	Ischemic stroke
	rs174634	C	0.0172	0.0189	0.3631	Ischemic stroke
	rs17606561	A	-0.0326	0.0187	0.08098	Ischemic stroke
	rs17675322	A	-0.0237	0.0171	0.1671	Ischemic stroke
	rs17764324	T	-0.0136	0.0271	0.6152	Ischemic stroke
	rs17764935	A	-0.0216	0.0386	0.5758	Ischemic stroke
	rs17831757	T	0.0132	0.0271	0.625	Ischemic stroke
	rs2072114	A	0.0489	0.0236	0.03884	Ischemic stroke
	rs2147041	A	0.023	0.017	0.1745	Ischemic stroke
	rs2180725	T	0.032	0.019	0.09141	Ischemic stroke
	rs2236212	C	-0.0271	0.0162	0.09392	Ischemic stroke
	rs2269928	T	0.0109	0.0252	0.6655	Ischemic stroke
	rs2281591	A	0.0314	0.0186	0.09085	Ischemic stroke
	rs2295600	A	0.029	0.017	0.08841	Ischemic stroke
	rs2295601	A	-0.0304	0.0192	0.1134	Ischemic stroke
	rs2295602	T	0.0286	0.0158	0.07102	Ischemic stroke
	rs2521572	T	-0.0683	0.0342	0.04615	Ischemic stroke
	rs2524299	A	0.0484	0.0236	0.03997	Ischemic stroke
	rs2526678	A	-0.067	0.0299	0.02512	Ischemic stroke
	rs2727270	T	-0.0557	0.0244	0.02244	Ischemic stroke
	rs2727271	A	0.0557	0.0247	0.02392	Ischemic stroke
	rs2845573	A	0.067	0.0289	0.02063	Ischemic stroke
	rs2851682	A	0.0595	0.0278	0.03234	Ischemic stroke
	rs3734398	T	0.0283	0.0162	0.08124	Ischemic stroke
	rs3756963	T	0.0308	0.0185	0.09562	Ischemic stroke
	rs3798707	T	-0.0283	0.0161	0.07894	Ischemic stroke
	rs3798711	T	0.0263	0.0163	0.1061	Ischemic stroke
	rs3798713	C	-0.0296	0.0164	0.07076	Ischemic stroke
	rs3798719	T	-0.024	0.0185	0.1947	Ischemic stroke
	rs3798721	A	0.0178	0.0187	0.3401	Ischemic stroke
	rs3798722	A	0.0186	0.0191	0.3308	Ischemic stroke
	rs3798723	A	-0.0226	0.0191	0.2386	Ischemic stroke
	rs412334	T	0.0368	0.0227	0.1047	Ischemic stroke
	rs422249	T	-0.0147	0.0175	0.4022	Ischemic stroke
	rs4246215	T	-0.0456	0.018	0.01134	Ischemic stroke
	rs4532436	C	0.025	0.016	0.1193	Ischemic stroke
	rs4711146	T	0.0293	0.0171	0.08636	Ischemic stroke
	rs4711171	T	-0.016	0.0173	0.354	Ischemic stroke
	rs4713103	T	-0.0288	0.0171	0.09209	Ischemic stroke
	rs4713165	T	0.0159	0.017	0.3512	Ischemic stroke
	rs4713169	C	-0.0214	0.0177	0.2273	Ischemic stroke
	rs509360	A	0.012	0.0174	0.4901	Ischemic stroke
	rs526126	C	0.0154	0.0253	0.5415	Ischemic stroke
	rs666870	A	0.018	0.0187	0.3357	Ischemic stroke
	rs6900220	T	0.0232	0.0173	0.1793	Ischemic stroke
	rs6918936	C	-0.0289	0.0172	0.09214	Ischemic stroke
	rs6920247	C	0.0288	0.0172	0.09362	Ischemic stroke
	rs7104849	A	0.0168	0.0261	0.5207	Ischemic stroke
	rs7394871	A	-0.0497	0.0431	0.2493	Ischemic stroke
	rs7482316	A	0.0125	0.0262	0.6325	Ischemic stroke
	rs7743830	A	0.0293	0.0161	0.06807	Ischemic stroke
	rs7744440	T	0.0174	0.0184	0.3459	Ischemic stroke
	rs8523	A	-0.0276	0.0165	0.09501	Ischemic stroke
	rs9295733	A	-0.0288	0.0171	0.0911	Ischemic stroke
	rs9295757	T	-0.0269	0.019	0.1565	Ischemic stroke
	rs9295763	C	-0.0227	0.017	0.1824	Ischemic stroke
	rs9295764	A	0.0226	0.0166	0.1742	Ischemic stroke
	rs9368564	A	0.0245	0.0199	0.2181	Ischemic stroke
	rs9393903	A	-0.0224	0.0187	0.2315	Ischemic stroke
	rs9393915	T	-0.0215	0.0203	0.2914	Ischemic stroke
	rs953413	A	-0.0292	0.0161	0.06911	Ischemic stroke
	rs968567	T	-0.0066	0.0209	0.7506	Ischemic stroke
	rs1000778	A	-0.0217	0.0039	7.905e-08	HDL cholesterol
	rs102275	T	0.0391	0.0035	6.404e-28	HDL cholesterol
	rs108499	T	-0.0412	0.0051	4.849e-17	HDL cholesterol
	rs1109748	A	-0.029	0.0073	0.0001567	HDL cholesterol
	rs11230815	C	0.0188	0.0059	0.0003536	HDL cholesterol
	rs11230874	T	0.016	0.0146	0.1645	HDL cholesterol
	rs1225717	A	-0.0038	0.0049	0.3561	HDL cholesterol
	rs1225737	T	0.0016	0.0048	0.4889	HDL cholesterol
	rs12526913	A	0.0002	0.0052	0.5557	HDL cholesterol
	rs12665478	A	-0.0006	0.0052	0.6195	HDL cholesterol
	rs1321535	T	0.0008	0.0052	0.658	HDL cholesterol
	rs1323739	C	-0.0009	0.0048	0.6157	HDL cholesterol
	rs149803	C	-0.0149	0.0052	0.003286	HDL cholesterol
	rs1535	A	0.0391	0.0036	5.74e-27	HDL cholesterol
	rs1570069	A	-0.0025	0.0048	0.4038	HDL cholesterol
	rs174448	A	0.0259	0.0043	3.096e-09	HDL cholesterol
	rs174449	A	0.0286	0.0036	4.997e-15	HDL cholesterol
	rs174450	T	0.0231	0.0035	2.424e-10	HDL cholesterol
	rs174455	A	0.0237	0.0036	2.163e-11	HDL cholesterol
	rs174456	A	0.0221	0.0039	5.563e-08	HDL cholesterol
	rs174468	A	0.0143	0.0037	0.0001033	HDL cholesterol
	rs174469	T	-0.0143	0.0056	0.01732	HDL cholesterol
	rs174476	T	0.0129	0.0039	0.001115	HDL cholesterol
	rs174478	T	-0.0117	0.0037	0.001716	HDL cholesterol
	rs174479	C	0.0153	0.005	0.004663	HDL cholesterol
	rs174528	T	0.0364	0.0035	2.087e-24	HDL cholesterol
	rs174532	A	0.0212	0.0039	6.931e-08	HDL cholesterol
	rs174534	A	0.0385	0.0051	3.677e-15	HDL cholesterol
	rs174535	T	0.0392	0.0035	9.036e-28	HDL cholesterol
	rs174536	A	0.0465	0.0049	1.713e-21	HDL cholesterol
	rs174537	T	-0.0386	0.0035	4.268e-27	HDL cholesterol
	rs174538	A	-0.0332	0.0037	7.897e-20	HDL cholesterol
	rs174541	T	0.0454	0.005	9.612e-21	HDL cholesterol
	rs174545	C	0.0464	0.005	1.764e-21	HDL cholesterol
	rs174546	T	-0.0391	0.0035	8.301e-28	HDL cholesterol
	rs174547	T	0.0389	0.0035	4.045e-27	HDL cholesterol
	rs174548	C	0.0369	0.0037	4.756e-23	HDL cholesterol
	rs174549	A	-0.0362	0.0036	4.343e-23	HDL cholesterol
	rs174550	T	0.039	0.0035	1.355e-27	HDL cholesterol
	rs174555	T	0.0358	0.0036	7.323e-23	HDL cholesterol
	rs174556	T	-0.0361	0.0037	9.647e-23	HDL cholesterol
	rs174570	T	-0.0404	0.0047	2.414e-17	HDL cholesterol
	rs174574	A	-0.0368	0.0044	8.584e-16	HDL cholesterol
	rs174575	C	0.0294	0.004	2.26e-12	HDL cholesterol
	rs174576	A	-0.0382	0.0035	3.224e-26	HDL cholesterol
	rs174577	A	-0.0386	0.0035	9.743e-27	HDL cholesterol
	rs174578	A	-0.0354	0.0044	8.628e-15	HDL cholesterol
	rs174579	T	-0.0237	0.0043	1.146e-07	HDL cholesterol
	rs174583	T	-0.0387	0.0035	1.19e-26	HDL cholesterol
	rs174589	C	0.0298	0.0061	5.665e-07	HDL cholesterol
	rs174591	A	-0.0333	0.004	4.525e-15	HDL cholesterol
	rs174593	T	0.0287	0.0044	3.038e-10	HDL cholesterol
	rs174597	C	-0.0211	0.0044	2.671e-06	HDL cholesterol
	rs174601	T	-0.0386	0.0036	3.348e-26	HDL cholesterol
	rs174602	T	0.0367	0.0055	5.722e-11	HDL cholesterol
	rs174605	T	-0.0221	0.0044	5.376e-08	HDL cholesterol
	rs174611	T	0.0178	0.0039	1.043e-06	HDL cholesterol
	rs174616	A	-0.0205	0.0034	8.103e-09	HDL cholesterol
	rs174626	A	0.0215	0.0035	2.51e-09	HDL cholesterol
	rs174627	A	-0.0081	0.0051	0.1125	HDL cholesterol
	rs174634	C	0.024	0.004	1.075e-08	HDL cholesterol
	rs17606561	A	-0.0074	0.0058	0.2597	HDL cholesterol
	rs17675322	A	-0.0004	0.0051	0.6396	HDL cholesterol
	rs17764324	T	-0.0278	0.0083	0.0001158	HDL cholesterol
	rs17764935	A	-0.0155	0.0079	0.01617	HDL cholesterol
	rs17831757	T	0.0279	0.008	6.953e-05	HDL cholesterol
	rs2072114	A	0.0399	0.0048	1.441e-16	HDL cholesterol
	rs2147041	A	0.0009	0.0051	0.7073	HDL cholesterol
	rs2180725	T	0.0069	0.0058	0.2575	HDL cholesterol
	rs2236212	C	0.0004	0.0048	0.6936	HDL cholesterol
	rs2269928	T	0.0065	0.0052	0.07632	HDL cholesterol
	rs2281591	A	0.007	0.0058	0.2851	HDL cholesterol
	rs2295600	A	-0.0036	0.0049	0.3817	HDL cholesterol
	rs2295601	A	-0.0077	0.0059	0.2188	HDL cholesterol
	rs2295602	T	-0.0021	0.0048	0.4727	HDL cholesterol
	rs2521572	T	-0.0176	0.0086	0.05314	HDL cholesterol
	rs2524299	A	0.0411	0.0048	3.893e-17	HDL cholesterol
	rs2526678	A	-0.0303	0.0056	9.775e-09	HDL cholesterol
	rs2727270	T	-0.0531	0.0072	3.476e-14	HDL cholesterol
	rs2727271	A	0.0408	0.0049	1.616e-16	HDL cholesterol
	rs2845573	A	0.036	0.0056	3.448e-11	HDL cholesterol
	rs2851682	A	0.0306	0.0055	2.762e-09	HDL cholesterol
	rs3734398	T	0.0001	0.0048	0.6155	HDL cholesterol
	rs3756963	T	0.0081	0.0058	0.1806	HDL cholesterol
	rs3798707	T	0.0023	0.0048	0.4017	HDL cholesterol
	rs3798711	T	-0.0023	0.0048	0.431	HDL cholesterol
	rs3798713	C	0.0005	0.0049	0.6646	HDL cholesterol
	rs3798719	T	-0.0089	0.0057	0.1191	HDL cholesterol
	rs3798721	A	0.0102	0.0057	0.07245	HDL cholesterol
	rs3798722	A	0.0091	0.0057	0.1012	HDL cholesterol
	rs3798723	A	-0.01	0.0058	0.09012	HDL cholesterol
	rs412334	T	0.0191	0.0052	0.0001637	HDL cholesterol
	rs422249	T	-0.0223	0.0045	3.675e-07	HDL cholesterol
	rs4246215	T	-0.0381	0.0041	5.396e-21	HDL cholesterol
	rs4532436	C	-0.0021	0.0048	0.4228	HDL cholesterol
	rs4711146	T	-0.0033	0.0049	0.4064	HDL cholesterol
	rs4711171	T	-0.001	0.0052	0.7039	HDL cholesterol
	rs4713103	T	0.0037	0.0049	0.3521	HDL cholesterol
	rs4713165	T	0.0006	0.0052	0.6316	HDL cholesterol
	rs4713169	C	-0.0007	0.0052	0.629	HDL cholesterol
	rs509360	A	0.03	0.0054	1.84e-09	HDL cholesterol
	rs526126	C	0.0079	0.0059	0.1396	HDL cholesterol
	rs666870	A	0.0226	0.0055	7.941e-05	HDL cholesterol
	rs6900220	T	0.0009	0.0051	0.677	HDL cholesterol
	rs6918936	C	0.0042	0.0049	0.3117	HDL cholesterol
	rs6920247	C	-0.0034	0.0049	0.3883	HDL cholesterol
	rs7104849	A	0.0184	0.0054	0.0002082	HDL cholesterol
	rs7394871	A	-0.0379	0.0134	0.001038	HDL cholesterol
	rs7482316	A	0.0177	0.0055	0.0003935	HDL cholesterol
	rs7743830	A	-0.0023	0.0049	0.4232	HDL cholesterol
	rs7744440	T	0.008	0.0057	0.144	HDL cholesterol
	rs8523	A	0.0023	0.0049	0.4456	HDL cholesterol
	rs9295733	A	0.0036	0.0049	0.3738	HDL cholesterol
	rs9295757	T	-0.0077	0.0058	0.1886	HDL cholesterol
	rs9295763	C	-0.0004	0.0049	0.6407	HDL cholesterol
	rs9295764	A	0.0009	0.0051	0.7073	HDL cholesterol
	rs9368564	A	0.0082	0.006	0.1847	HDL cholesterol
	rs9393903	A	-0.0101	0.0058	0.09451	HDL cholesterol
	rs9393915	T	-0.0101	0.0063	0.1103	HDL cholesterol
	rs953413	A	0.0021	0.0048	0.4727	HDL cholesterol
	rs968567	T	-0.0172	0.0049	0.0006212	HDL cholesterol
	rs1000778	A	-0.0257	0.0041	2.877e-10	LDL cholesterol
	rs102275	T	0.0512	0.0038	7.605e-40	LDL cholesterol
	rs108499	T	-0.0494	0.0056	1.166e-18	LDL cholesterol
	rs1109748	A	-0.0213	0.0078	0.006528	LDL cholesterol
	rs11230815	C	0.0407	0.0064	4.238e-09	LDL cholesterol
	rs11230874	T	0.0163	0.0158	0.2395	LDL cholesterol
	rs1225717	A	-0.0029	0.0053	0.5836	LDL cholesterol
	rs1225737	T	0.0057	0.0052	0.2487	LDL cholesterol
	rs12526913	A	-0.0052	0.0057	0.2668	LDL cholesterol
	rs12665478	A	0.006	0.0056	0.2012	LDL cholesterol
	rs1321535	T	-0.0048	0.0057	0.278	LDL cholesterol
	rs1323739	C	-0.0048	0.0052	0.3076	LDL cholesterol
	rs149803	C	-0.0343	0.0056	3.199e-09	LDL cholesterol
	rs1535	A	0.0529	0.0038	7.774e-41	LDL cholesterol
	rs1570069	A	-0.005	0.0052	0.2968	LDL cholesterol
	rs174448	A	0.0353	0.0046	7.406e-14	LDL cholesterol
	rs174449	A	0.0327	0.0039	1.376e-16	LDL cholesterol
	rs174450	T	0.0312	0.0037	4.058e-16	LDL cholesterol
	rs174455	A	0.0315	0.0038	1.574e-16	LDL cholesterol
	rs174456	A	0.0265	0.0042	1.107e-10	LDL cholesterol
	rs174468	A	0.0287	0.004	1.229e-12	LDL cholesterol
	rs174469	T	-0.0229	0.0059	0.0001054	LDL cholesterol
	rs174476	T	0.029	0.0042	1.153e-11	LDL cholesterol
	rs174478	T	-0.0262	0.004	8.858e-11	LDL cholesterol
	rs174479	C	0.0156	0.0053	0.001681	LDL cholesterol
	rs174528	T	0.0482	0.0038	1.377e-35	LDL cholesterol
	rs174532	A	0.0353	0.0042	3.13e-16	LDL cholesterol
	rs174534	A	0.0484	0.0056	4.042e-18	LDL cholesterol
	rs174535	T	0.0504	0.0038	1.745e-38	LDL cholesterol
	rs174536	A	0.0505	0.0054	1.416e-20	LDL cholesterol
	rs174537	T	-0.0509	0.0038	3.942e-39	LDL cholesterol
	rs174538	A	-0.05	0.004	1.068e-34	LDL cholesterol
	rs174541	T	0.0516	0.0054	7.133e-21	LDL cholesterol
	rs174545	C	0.051	0.0054	7.17e-21	LDL cholesterol
	rs174546	T	-0.0512	0.0038	1.625e-39	LDL cholesterol
	rs174547	T	0.0505	0.0038	7.992e-38	LDL cholesterol
	rs174548	C	0.047	0.004	2.286e-31	LDL cholesterol
	rs174549	A	-0.05	0.0039	4.389e-36	LDL cholesterol
	rs174550	T	0.0514	0.0038	7.032e-40	LDL cholesterol
	rs174555	T	0.0499	0.0039	6.07e-36	LDL cholesterol
	rs174556	T	-0.0518	0.004	2.536e-37	LDL cholesterol
	rs174570	T	-0.0504	0.0051	4.418e-21	LDL cholesterol
	rs174574	A	-0.0528	0.0047	1.343e-28	LDL cholesterol
	rs174575	C	0.0395	0.0043	4.01e-19	LDL cholesterol
	rs174576	A	-0.0517	0.0038	4.415e-40	LDL cholesterol
	rs174577	A	-0.0523	0.0038	1.042e-40	LDL cholesterol
	rs174578	A	-0.0505	0.0046	1.033e-26	LDL cholesterol
	rs174579	T	-0.0376	0.0046	2.514e-15	LDL cholesterol
	rs174583	T	-0.0522	0.0038	7.003e-41	LDL cholesterol
	rs174589	C	0.0414	0.0067	1.513e-09	LDL cholesterol
	rs174591	A	-0.0384	0.0043	1.106e-17	LDL cholesterol
	rs174593	T	0.0381	0.0048	1.9e-14	LDL cholesterol
	rs174597	C	-0.0339	0.0047	8.15e-12	LDL cholesterol
	rs174601	T	-0.0497	0.0039	3.73e-36	LDL cholesterol
	rs174602	T	0.0316	0.0059	9.453e-08	LDL cholesterol
	rs174605	T	-0.037	0.0047	3.033e-14	LDL cholesterol
	rs174611	T	0.03	0.0042	2.786e-12	LDL cholesterol
	rs174616	A	-0.0308	0.0037	1.148e-15	LDL cholesterol
	rs174626	A	0.0295	0.0037	1.626e-14	LDL cholesterol
	rs174627	A	-0.0201	0.0055	0.0003903	LDL cholesterol
	rs174634	C	0.026	0.0043	1.022e-09	LDL cholesterol
	rs17606561	A	-0.0022	0.0063	0.8571	LDL cholesterol
	rs17675322	A	0.0049	0.0055	0.2974	LDL cholesterol
	rs17764324	T	-0.0356	0.009	0.0001383	LDL cholesterol
	rs17764935	A	-0.0324	0.0086	2.508e-05	LDL cholesterol
	rs17831757	T	0.0341	0.0088	0.0001909	LDL cholesterol
	rs2072114	A	0.0454	0.0052	2.465e-17	LDL cholesterol
	rs2147041	A	-0.0047	0.0056	0.2918	LDL cholesterol
	rs2180725	T	0.002	0.0063	0.8793	LDL cholesterol
	rs2236212	C	0.0055	0.0052	0.2513	LDL cholesterol
	rs2269928	T	0.0305	0.0055	9.585e-08	LDL cholesterol
	rs2281591	A	0.0023	0.0063	0.8464	LDL cholesterol
	rs2295600	A	-0.0026	0.0053	0.5914	LDL cholesterol
	rs2295601	A	-0.0047	0.0064	0.5365	LDL cholesterol
	rs2295602	T	-0.0049	0.0053	0.3128	LDL cholesterol
	rs2521572	T	-0.0241	0.0092	0.007645	LDL cholesterol
	rs2524299	A	0.0449	0.0052	4.508e-17	LDL cholesterol
	rs2526678	A	-0.0526	0.0061	1.467e-16	LDL cholesterol
	rs2727270	T	-0.0415	0.0078	1.009e-07	LDL cholesterol
	rs2727271	A	0.0429	0.0053	3.69e-15	LDL cholesterol
	rs2845573	A	0.0536	0.0061	1.235e-17	LDL cholesterol
	rs2851682	A	0.0522	0.0059	3.919e-17	LDL cholesterol
	rs3734398	T	-0.0055	0.0052	0.2602	LDL cholesterol
	rs3756963	T	0.0017	0.0063	0.908	LDL cholesterol
	rs3798707	T	0.0057	0.0052	0.2338	LDL cholesterol
	rs3798711	T	-0.0055	0.0052	0.2503	LDL cholesterol
	rs3798713	C	0.0053	0.0053	0.2752	LDL cholesterol
	rs3798719	T	-0.0034	0.0062	0.6826	LDL cholesterol
	rs3798721	A	0.002	0.0062	0.8426	LDL cholesterol
	rs3798722	A	0.0004	0.0062	0.9848	LDL cholesterol
	rs3798723	A	-0.0037	0.0064	0.7038	LDL cholesterol
	rs412334	T	0.027	0.0055	1.074e-06	LDL cholesterol
	rs422249	T	-0.0335	0.0048	8.564e-12	LDL cholesterol
	rs4246215	T	-0.0518	0.0043	4.474e-31	LDL cholesterol
	rs4532436	C	-0.0061	0.0052	0.2222	LDL cholesterol
	rs4711146	T	-0.0026	0.0054	0.5699	LDL cholesterol
	rs4711171	T	0.0062	0.0056	0.1827	LDL cholesterol
	rs4713103	T	0.0025	0.0053	0.5888	LDL cholesterol
	rs4713165	T	-0.0049	0.0056	0.2673	LDL cholesterol
	rs4713169	C	0.005	0.0057	0.2621	LDL cholesterol
	rs509360	A	0.0163	0.0058	0.001267	LDL cholesterol
	rs526126	C	0.0207	0.0063	0.002242	LDL cholesterol
	rs666870	A	0.0303	0.006	2.16e-07	LDL cholesterol
	rs6900220	T	-0.0054	0.0056	0.2527	LDL cholesterol
	rs6918936	C	0.0023	0.0054	0.5995	LDL cholesterol
	rs6920247	C	-0.0024	0.0054	0.5888	LDL cholesterol
	rs7104849	A	0.0312	0.0058	4.604e-07	LDL cholesterol
	rs7394871	A	-0.0506	0.0149	0.0002791	LDL cholesterol
	rs7482316	A	0.0292	0.0059	3.266e-06	LDL cholesterol
	rs7743830	A	-0.0052	0.0053	0.2931	LDL cholesterol
	rs7744440	T	0.0029	0.0062	0.6921	LDL cholesterol
	rs8523	A	0.004	0.0053	0.3685	LDL cholesterol
	rs9295733	A	0.0032	0.0053	0.5198	LDL cholesterol
	rs9295757	T	-0.0018	0.0063	0.888	LDL cholesterol
	rs9295763	C	0.006	0.0053	0.1997	LDL cholesterol
	rs9295764	A	-0.0047	0.0056	0.2918	LDL cholesterol
	rs9368564	A	-0.0012	0.0065	0.7192	LDL cholesterol
	rs9393903	A	-0.0006	0.0063	0.9279	LDL cholesterol
	rs9393915	T	0.0008	0.0069	0.716	LDL cholesterol
	rs953413	A	0.0049	0.0053	0.3128	LDL cholesterol
	rs968567	T	-0.0355	0.0053	8.914e-11	LDL cholesterol
	rs1000778	A	-0.0245	0.004	1.203e-09	Total cholesterol
	rs102275	T	0.0481	0.0036	8.098e-38	Total cholesterol
	rs108499	T	-0.0505	0.0055	4.536e-20	Total cholesterol
	rs1109748	A	-0.0299	0.0074	0.0001476	Total cholesterol
	rs11230815	C	0.0361	0.0061	1.854e-08	Total cholesterol
	rs11230874	T	0.0085	0.0155	0.3756	Total cholesterol
	rs1225717	A	0.0018	0.0052	0.9047	Total cholesterol
	rs1225737	T	0.0015	0.0051	0.6285	Total cholesterol
	rs12526913	A	0	0.0056	0.7413	Total cholesterol
	rs12665478	A	0	0.0055	0.7234	Total cholesterol
	rs1321535	T	0.0007	0.0055	0.8014	Total cholesterol
	rs1323739	C	-0.0009	0.0051	0.7433	Total cholesterol
	rs149803	C	-0.0324	0.0053	2.979e-09	Total cholesterol
	rs1535	A	0.0497	0.0037	8.624e-39	Total cholesterol
	rs1570069	A	-0.0011	0.0051	0.6782	Total cholesterol
	rs174448	A	0.0333	0.0044	1.281e-13	Total cholesterol
	rs174449	A	0.0317	0.0038	2.457e-16	Total cholesterol
	rs174450	T	0.0327	0.0036	2.923e-18	Total cholesterol
	rs174455	A	0.0291	0.0037	5.406e-15	Total cholesterol
	rs174456	A	0.0252	0.004	6.183e-10	Total cholesterol
	rs174468	A	0.0232	0.0038	1.831e-09	Total cholesterol
	rs174469	T	-0.018	0.0057	0.001589	Total cholesterol
	rs174476	T	0.0241	0.0041	4.786e-09	Total cholesterol
	rs174478	T	-0.02	0.0039	1.546e-07	Total cholesterol
	rs174479	C	0.0118	0.0052	0.01918	Total cholesterol
	rs174528	T	0.0451	0.0037	1.18e-33	Total cholesterol
	rs174532	A	0.0331	0.0041	9.511e-16	Total cholesterol
	rs174534	A	0.0489	0.0055	6.778e-19	Total cholesterol
	rs174535	T	0.0473	0.0036	1.667e-36	Total cholesterol
	rs174536	A	0.0511	0.0053	1.62e-21	Total cholesterol
	rs174537	T	-0.0476	0.0037	5.594e-37	Total cholesterol
	rs174538	A	-0.0461	0.0038	2.454e-32	Total cholesterol
	rs174541	T	0.0526	0.0053	4.134e-22	Total cholesterol
	rs174545	C	0.0514	0.0053	1.066e-21	Total cholesterol
	rs174546	T	-0.0479	0.0036	2.619e-37	Total cholesterol
	rs174547	T	0.0472	0.0037	1.35e-35	Total cholesterol
	rs174548	C	0.0434	0.0038	1.983e-28	Total cholesterol
	rs174549	A	-0.0474	0.0038	2.051e-34	Total cholesterol
	rs174550	T	0.0482	0.0037	1.068e-37	Total cholesterol
	rs174555	T	0.0472	0.0038	2.697e-34	Total cholesterol
	rs174556	T	-0.049	0.0038	1.203e-35	Total cholesterol
	rs174570	T	-0.0462	0.0049	1.173e-19	Total cholesterol
	rs174574	A	-0.0477	0.0044	4.144e-26	Total cholesterol
	rs174575	C	0.0343	0.0041	1.043e-15	Total cholesterol
	rs174576	A	-0.048	0.0037	3.235e-37	Total cholesterol
	rs174577	A	-0.0485	0.0037	1.051e-37	Total cholesterol
	rs174578	A	-0.042	0.0044	4.411e-21	Total cholesterol
	rs174579	T	-0.0327	0.0044	6.002e-13	Total cholesterol
	rs174583	T	-0.0484	0.0037	6.054e-38	Total cholesterol
	rs174589	C	0.0427	0.0065	1.251e-10	Total cholesterol
	rs174591	A	-0.0365	0.0042	2.77e-17	Total cholesterol
	rs174593	T	0.0376	0.0046	3.797e-15	Total cholesterol
	rs174597	C	-0.0292	0.0046	3.081e-10	Total cholesterol
	rs174601	T	-0.0465	0.0038	4.247e-34	Total cholesterol
	rs174602	T	0.0334	0.0056	2.346e-09	Total cholesterol
	rs174605	T	-0.034	0.0045	4.799e-13	Total cholesterol
	rs174611	T	0.0241	0.0041	4.65e-09	Total cholesterol
	rs174616	A	-0.0306	0.0036	1.105e-16	Total cholesterol
	rs174626	A	0.0299	0.0036	1.293e-15	Total cholesterol
	rs174627	A	-0.0123	0.0053	0.02992	Total cholesterol
	rs174634	C	0.0267	0.0042	2.935e-10	Total cholesterol
	rs17606561	A	-0.0033	0.0062	0.7023	Total cholesterol
	rs17675322	A	-0.0003	0.0054	0.8007	Total cholesterol
	rs17764324	T	-0.0334	0.0088	9.63e-05	Total cholesterol
	rs17764935	A	-0.0257	0.0083	0.0001906	Total cholesterol
	rs17831757	T	0.0324	0.0084	7.849e-05	Total cholesterol
	rs2072114	A	0.045	0.005	2.353e-18	Total cholesterol
	rs2147041	A	0.0007	0.0055	0.8233	Total cholesterol
	rs2180725	T	0.0039	0.0062	0.6253	Total cholesterol
	rs2236212	C	0.0012	0.0051	0.6765	Total cholesterol
	rs2269928	T	0.0277	0.0053	5.107e-07	Total cholesterol
	rs2281591	A	0.0038	0.0062	0.6405	Total cholesterol
	rs2295600	A	0.0028	0.0052	0.7716	Total cholesterol
	rs2295601	A	-0.0069	0.0063	0.3308	Total cholesterol
	rs2295602	T	-0.0006	0.0051	0.7328	Total cholesterol
	rs2521572	T	-0.029	0.0088	0.001156	Total cholesterol
	rs2524299	A	0.0439	0.005	2.341e-17	Total cholesterol
	rs2526678	A	-0.0465	0.0059	7.637e-15	Total cholesterol
	rs2727270	T	-0.042	0.0077	6.533e-08	Total cholesterol
	rs2727271	A	0.043	0.0051	4.114e-16	Total cholesterol
	rs2845573	A	0.051	0.0059	1.132e-17	Total cholesterol
	rs2851682	A	0.0471	0.0057	1.028e-15	Total cholesterol
	rs3734398	T	-0.0018	0.0051	0.6093	Total cholesterol
	rs3756963	T	0.0036	0.0062	0.6466	Total cholesterol
	rs3798707	T	0.0018	0.0051	0.5897	Total cholesterol
	rs3798711	T	-0.0015	0.0051	0.6256	Total cholesterol
	rs3798713	C	0.0009	0.0052	0.7427	Total cholesterol
	rs3798719	T	-0.0067	0.0061	0.3137	Total cholesterol
	rs3798721	A	0.006	0.0061	0.3768	Total cholesterol
	rs3798722	A	0.0038	0.0061	0.5519	Total cholesterol
	rs3798723	A	-0.0075	0.0063	0.2795	Total cholesterol
	rs412334	T	0.0243	0.0053	2.433e-06	Total cholesterol
	rs422249	T	-0.0292	0.0045	2.73e-10	Total cholesterol
	rs4246215	T	-0.05	0.0042	6.369e-31	Total cholesterol
	rs4532436	C	-0.0025	0.0051	0.509	Total cholesterol
	rs4711146	T	0.0028	0.0052	0.7574	Total cholesterol
	rs4711171	T	0.0001	0.0055	0.6744	Total cholesterol
	rs4713103	T	-0.0026	0.0052	0.8029	Total cholesterol
	rs4713165	T	0.0007	0.0055	0.8132	Total cholesterol
	rs4713169	C	-0.0001	0.0056	0.7668	Total cholesterol
	rs509360	A	0.0162	0.0057	0.001051	Total cholesterol
	rs526126	C	0.016	0.006	0.009436	Total cholesterol
	rs666870	A	0.0281	0.0059	1.12e-06	Total cholesterol
	rs6900220	T	-0.0001	0.0054	0.743	Total cholesterol
	rs6918936	C	-0.0027	0.0052	0.7909	Total cholesterol
	rs6920247	C	0.0028	0.0052	0.7697	Total cholesterol
	rs7104849	A	0.0279	0.0056	1.111e-06	Total cholesterol
	rs7394871	A	-0.0449	0.0144	0.0005133	Total cholesterol
	rs7482316	A	0.0249	0.0057	1.349e-05	Total cholesterol
	rs7743830	A	-0.0014	0.0052	0.6359	Total cholesterol
	rs7744440	T	0.0065	0.0061	0.3211	Total cholesterol
	rs8523	A	-0.0002	0.0052	0.8442	Total cholesterol
	rs9295733	A	-0.002	0.0052	0.884	Total cholesterol
	rs9295757	T	-0.0041	0.0062	0.6003	Total cholesterol
	rs9295763	C	0.0007	0.0052	0.6496	Total cholesterol
	rs9295764	A	0.0007	0.0055	0.8233	Total cholesterol
	rs9368564	A	0.0019	0.0064	0.8249	Total cholesterol
	rs9393903	A	-0.0037	0.0062	0.6337	Total cholesterol
	rs9393915	T	-0.0021	0.0067	0.8381	Total cholesterol
	rs953413	A	0.0006	0.0051	0.7328	Total cholesterol
	rs968567	T	-0.0316	0.0051	2.265e-09	Total cholesterol
	rs1000778	A	0.00537592	0.00282306	0.0568738	Diastolic blood pressure
	rs102275	T	-0.00943355	0.00257774	0.000252633	Diastolic blood pressure
	rs108499	T	0.00819657	0.00259937	0.00161459	Diastolic blood pressure
	rs1109748	A	0.00208605	0.00475314	0.66075	Diastolic blood pressure
	rs11230815	C	-0.0018529	0.00388003	0.632972	Diastolic blood pressure
	rs11230874	T	-0.00265968	0.00742871	0.720323	Diastolic blood pressure
	rs1225717	A	-0.00127397	0.00247383	0.60657	Diastolic blood pressure
	rs1225737	T	0.00144562	0.00248434	0.560639	Diastolic blood pressure
	rs12526913	A	-0.00209625	0.00249192	0.400227	Diastolic blood pressure
	rs12665478	A	0.00201794	0.00249252	0.418171	Diastolic blood pressure
	rs1321535	T	-0.00209379	0.00249234	0.400858	Diastolic blood pressure
	rs1323739	C	-0.00213851	0.00249224	0.390855	Diastolic blood pressure
	rs149803	C	0.00248841	0.00287094	0.386074	Diastolic blood pressure
	rs1535	A	-0.0095394	0.00258464	0.000223588	Diastolic blood pressure
	rs1570069	A	-0.00188317	0.00248574	0.448697	Diastolic blood pressure
	rs174448	A	-0.0057159	0.00256912	0.0260925	Diastolic blood pressure
	rs174449	A	-0.00556084	0.00257359	0.0307165	Diastolic blood pressure
	rs174450	T	-0.00238813	0.00248389	0.336328	Diastolic blood pressure
	rs174455	A	-0.00615629	0.0025677	0.0165038	Diastolic blood pressure
	rs174456	A	-0.00523782	0.0028232	0.063557	Diastolic blood pressure
	rs174464	A	0.00540255	0.00282993	0.0562531	Diastolic blood pressure
	rs174468	A	0.00250627	0.00249933	0.315969	Diastolic blood pressure
	rs174469	T	0.00769811	0.00331143	0.0200884	Diastolic blood pressure
	rs174476	T	0.00231813	0.00249299	0.352445	Diastolic blood pressure
	rs174478	T	-0.0019062	0.00248876	0.443722	Diastolic blood pressure
	rs174479	C	-0.00826867	0.00327413	0.0115554	Diastolic blood pressure
	rs174528	T	-0.00876054	0.00254289	0.000570883	Diastolic blood pressure
	rs174532	A	0.000905698	0.00269245	0.736581	Diastolic blood pressure
	rs174534	A	-0.00773409	0.00258682	0.00279175	Diastolic blood pressure
	rs174535	T	-0.00908671	0.00258008	0.00042857	Diastolic blood pressure
	rs174536	A	-0.00931697	0.00258221	0.000308448	Diastolic blood pressure
	rs174537	T	0.00938021	0.00258777	0.000289207	Diastolic blood pressure
	rs174538	A	0.00879392	0.0026433	0.000878363	Diastolic blood pressure
	rs174541	T	-0.00823865	0.0025614	0.00129794	Diastolic blood pressure
	rs174545	C	-0.00933475	0.00258819	0.000310204	Diastolic blood pressure
	rs174546	T	0.00938521	0.00258821	0.000287734	Diastolic blood pressure
	rs174547	T	-0.00947435	0.00258883	0.000252542	Diastolic blood pressure
	rs174548	C	-0.00854786	0.00265008	0.00125763	Diastolic blood pressure
	rs174549	A	0.00854244	0.00266092	0.00132597	Diastolic blood pressure
	rs174550	T	-0.00935632	0.00258826	0.000300508	Diastolic blood pressure
	rs174555	T	-0.00857589	0.0026614	0.00127169	Diastolic blood pressure
	rs174556	T	0.00848842	0.00266345	0.00143771	Diastolic blood pressure
	rs174570	T	0.0118181	0.00367835	0.0013142	Diastolic blood pressure
	rs174574	A	0.00970786	0.0025792	0.000167308	Diastolic blood pressure
	rs174575	C	-0.00696473	0.0027587	0.0115821	Diastolic blood pressure
	rs174576	A	0.00978401	0.00257807	0.000147619	Diastolic blood pressure
	rs174577	A	0.00957173	0.00257691	0.000203705	Diastolic blood pressure
	rs174578	A	0.00949421	0.00257653	0.000228852	Diastolic blood pressure
	rs174579	T	0.00527542	0.00294643	0.0733828	Diastolic blood pressure
	rs174583	T	0.00984511	0.00257423	0.000131066	Diastolic blood pressure
	rs174589	C	-0.00529716	0.00298193	0.0756644	Diastolic blood pressure
	rs174591	A	0.00645364	0.00278265	0.0203825	Diastolic blood pressure
	rs174593	T	-0.00438914	0.00274015	0.109203	Diastolic blood pressure
	rs174597	C	0.00277266	0.00288636	0.33675	Diastolic blood pressure
	rs174601	T	0.0068169	0.00254216	0.00732892	Diastolic blood pressure
	rs174602	T	-0.000860424	0.00318149	0.786817	Diastolic blood pressure
	rs174605	T	0.0053613	0.00269775	0.0468874	Diastolic blood pressure
	rs174611	T	-0.00511665	0.00268309	0.0565216	Diastolic blood pressure
	rs174616	A	0.00291142	0.00247265	0.239017	Diastolic blood pressure
	rs174626	A	-0.00227201	0.00248139	0.359867	Diastolic blood pressure
	rs174627	A	0.00528895	0.00342789	0.122853	Diastolic blood pressure
	rs174634	C	-0.00504539	0.00283993	0.0756365	Diastolic blood pressure
	rs17606561	A	-0.000447948	0.0029276	0.878391	Diastolic blood pressure
	rs17675322	A	0.00140466	0.00248701	0.572211	Diastolic blood pressure
	rs17764324	T	0.00153919	0.00388206	0.691745	Diastolic blood pressure
	rs17764935	A	0.0126744	0.00541385	0.0192271	Diastolic blood pressure
	rs17831757	T	-0.00170941	0.00388172	0.659666	Diastolic blood pressure
	rs2072114	A	-0.0113902	0.00374055	0.00232659	Diastolic blood pressure
	rs2147041	A	-0.00152553	0.00248718	0.539643	Diastolic blood pressure
	rs2180725	T	0.000498424	0.00292855	0.864857	Diastolic blood pressure
	rs2236212	C	0.0019673	0.00249218	0.429886	Diastolic blood pressure
	rs2269928	T	-0.00843078	0.00299146	0.00482844	Diastolic blood pressure
	rs2281591	A	0.00079026	0.0029234	0.786912	Diastolic blood pressure
	rs2295600	A	-0.00183638	0.00247373	0.457875	Diastolic blood pressure
	rs2295601	A	-0.000587626	0.00292602	0.840834	Diastolic blood pressure
	rs2295602	T	-0.00199463	0.00248471	0.422113	Diastolic blood pressure
	rs2521572	T	0.00519937	0.00600725	0.386756	Diastolic blood pressure
	rs2524299	A	-0.0124551	0.00378766	0.00100792	Diastolic blood pressure
	rs2526678	A	0.0118487	0.0045155	0.00869045	Diastolic blood pressure
	rs2727270	T	0.0118861	0.00384307	0.00198243	Diastolic blood pressure
	rs2727271	A	-0.011886	0.0038429	0.00198173	Diastolic blood pressure
	rs2845573	A	-0.0124617	0.00460441	0.00680069	Diastolic blood pressure
	rs2851682	A	-0.0123757	0.00439038	0.00482035	Diastolic blood pressure
	rs3734398	T	-0.00211885	0.00248911	0.394632	Diastolic blood pressure
	rs3756963	T	0.000820981	0.00289903	0.77703	Diastolic blood pressure
	rs3798707	T	0.00197414	0.00248484	0.426919	Diastolic blood pressure
	rs3798711	T	-0.00199965	0.00248476	0.420956	Diastolic blood pressure
	rs3798713	C	0.00142119	0.0024872	0.567726	Diastolic blood pressure
	rs3798719	T	-0.00103532	0.00290823	0.721844	Diastolic blood pressure
	rs3798721	A	0.00169943	0.00289542	0.557245	Diastolic blood pressure
	rs3798722	A	0.0018502	0.00286213	0.517993	Diastolic blood pressure
	rs3798723	A	-0.00166902	0.00289564	0.564351	Diastolic blood pressure
	rs412334	T	0.000229784	0.00332476	0.9449	Diastolic blood pressure
	rs422249	T	0.00612353	0.00260144	0.018578	Diastolic blood pressure
	rs4246215	T	0.00826264	0.00256211	0.00126016	Diastolic blood pressure
	rs4532436	C	-0.00187518	0.00248521	0.450528	Diastolic blood pressure
	rs4711146	T	-0.00180588	0.00247341	0.465319	Diastolic blood pressure
	rs4711171	T	0.00140474	0.00248893	0.572486	Diastolic blood pressure
	rs4713103	T	0.00173094	0.00247092	0.483602	Diastolic blood pressure
	rs4713165	T	-0.00213851	0.00249212	0.390833	Diastolic blood pressure
	rs4713169	C	0.00210557	0.00249678	0.399053	Diastolic blood pressure
	rs509360	A	-0.0102249	0.0026376	0.000105956	Diastolic blood pressure
	rs526126	C	-0.000216087	0.0033265	0.948206	Diastolic blood pressure
	rs666870	A	0.00227363	0.00249129	0.361437	Diastolic blood pressure
	rs6900220	T	-0.00145599	0.00248669	0.558204	Diastolic blood pressure
	rs6918936	C	0.00180373	0.00247618	0.466349	Diastolic blood pressure
	rs6920247	C	-0.00188641	0.00247643	0.446212	Diastolic blood pressure
	rs7104849	A	-0.00254579	0.0038275	0.505967	Diastolic blood pressure
	rs7394871	A	0.00910639	0.00534395	0.0883717	Diastolic blood pressure
	rs7482316	A	-0.00332828	0.00395343	0.39986	Diastolic blood pressure
	rs7743830	A	-0.00204928	0.00248567	0.409692	Diastolic blood pressure
	rs7744440	T	0.00191486	0.00286282	0.503576	Diastolic blood pressure
	rs8523	A	0.00235369	0.00249334	0.345175	Diastolic blood pressure
	rs9295733	A	0.00178655	0.0024706	0.469605	Diastolic blood pressure
	rs9295757	T	-0.000463311	0.00292838	0.874288	Diastolic blood pressure
	rs9295763	C	0.00102491	0.00248905	0.680511	Diastolic blood pressure
	rs9295764	A	-0.00104599	0.00248959	0.674379	Diastolic blood pressure
	rs9368564	A	0.000637213	0.00291951	0.827226	Diastolic blood pressure
	rs9393903	A	-0.000911659	0.00290737	0.75385	Diastolic blood pressure
	rs9393915	T	-3.86194e-05	0.00292879	0.989479	Diastolic blood pressure
	rs953413	A	0.001937	0.00248537	0.435767	Diastolic blood pressure
	rs968567	T	0.00402943	0.00314525	0.200153	Diastolic blood pressure
	rs1000778	A	0.00124785	0.00282163	0.658313	Systolic blood pressure
	rs102275	T	0.00137038	0.00257648	0.59481	Systolic blood pressure
	rs108499	T	-0.000322572	0.00259808	0.90119	Systolic blood pressure
	rs1109748	A	-0.00160732	0.00475068	0.735111	Systolic blood pressure
	rs11230815	C	0.00920313	0.00387801	0.0176372	Systolic blood pressure
	rs11230874	T	-0.00588146	0.00742487	0.428285	Systolic blood pressure
	rs1225717	A	0.00246974	0.00247255	0.317861	Systolic blood pressure
	rs1225737	T	-0.00161307	0.00248307	0.515934	Systolic blood pressure
	rs12526913	A	0.00178653	0.00249065	0.473193	Systolic blood pressure
	rs12665478	A	-0.00176388	0.00249124	0.478927	Systolic blood pressure
	rs1321535	T	0.00176525	0.00249106	0.478551	Systolic blood pressure
	rs1323739	C	0.00135582	0.00249096	0.58624	Systolic blood pressure
	rs149803	C	-0.000391558	0.00286946	0.89146	Systolic blood pressure
	rs1535	A	0.000559685	0.00258338	0.828483	Systolic blood pressure
	rs1570069	A	0.00134017	0.00248447	0.589599	Systolic blood pressure
	rs174448	A	0.002744	0.00256782	0.285246	Systolic blood pressure
	rs174449	A	0.00257585	0.00257228	0.316639	Systolic blood pressure
	rs174450	T	0.0045299	0.0024826	0.068053	Systolic blood pressure
	rs174455	A	0.000745902	0.00256641	0.771327	Systolic blood pressure
	rs174456	A	-0.00113661	0.00282176	0.687094	Systolic blood pressure
	rs174464	A	0.00131335	0.00282849	0.642413	Systolic blood pressure
	rs174468	A	0.00564931	0.00249803	0.0237288	Systolic blood pressure
	rs174469	T	0.00623138	0.00330974	0.0597362	Systolic blood pressure
	rs174476	T	0.00525307	0.0024917	0.0350121	Systolic blood pressure
	rs174478	T	-0.00496255	0.00248747	0.0460412	Systolic blood pressure
	rs174479	C	-0.0069408	0.00327245	0.0339244	Systolic blood pressure
	rs174528	T	0.00097632	0.00254164	0.700882	Systolic blood pressure
	rs174532	A	0.0052207	0.00269104	0.0523772	Systolic blood pressure
	rs174534	A	0.00112169	0.00258554	0.66441	Systolic blood pressure
	rs174535	T	0.00121157	0.00257881	0.638486	Systolic blood pressure
	rs174536	A	0.000982064	0.00258095	0.703571	Systolic blood pressure
	rs174537	T	-0.000888471	0.00258651	0.731221	Systolic blood pressure
	rs174538	A	-0.000763556	0.002642	0.772576	Systolic blood pressure
	rs174541	T	0.000574837	0.00256014	0.822342	Systolic blood pressure
	rs174545	C	0.00078973	0.00258693	0.760155	Systolic blood pressure
	rs174546	T	-0.000748205	0.00258695	0.772411	Systolic blood pressure
	rs174547	T	0.000935541	0.00258756	0.717686	Systolic blood pressure
	rs174548	C	0.000576378	0.00264878	0.82774	Systolic blood pressure
	rs174549	A	0.000113392	0.00265962	0.965993	Systolic blood pressure
	rs174550	T	0.000761416	0.002587	0.768511	Systolic blood pressure
	rs174555	T	-0.000109444	0.00266009	0.967182	Systolic blood pressure
	rs174556	T	0.00020903	0.00266214	0.937415	Systolic blood pressure
	rs174570	T	-0.00158827	0.00367653	0.66574	Systolic blood pressure
	rs174574	A	-0.00108768	0.00257794	0.673085	Systolic blood pressure
	rs174575	C	0.000344103	0.00275731	0.900685	Systolic blood pressure
	rs174576	A	-0.0011144	0.00257682	0.665398	Systolic blood pressure
	rs174577	A	-0.00136539	0.00257565	0.596032	Systolic blood pressure
	rs174578	A	-0.00145106	0.00257528	0.573123	Systolic blood pressure
	rs174579	T	-0.000308261	0.00294492	0.916634	Systolic blood pressure
	rs174583	T	-0.00126397	0.00257298	0.623251	Systolic blood pressure
	rs174589	C	0.000722953	0.00298041	0.80834	Systolic blood pressure
	rs174591	A	-0.000143239	0.00278124	0.958926	Systolic blood pressure
	rs174593	T	0.000487653	0.00273875	0.858678	Systolic blood pressure
	rs174597	C	-0.00225868	0.00288487	0.433663	Systolic blood pressure
	rs174601	T	-0.00220015	0.00254089	0.386548	Systolic blood pressure
	rs174602	T	0.00329887	0.00317985	0.299537	Systolic blood pressure
	rs174605	T	-0.00469724	0.00269637	0.0814985	Systolic blood pressure
	rs174611	T	0.00465345	0.00268171	0.0826968	Systolic blood pressure
	rs174616	A	-0.00462545	0.00247137	0.0612609	Systolic blood pressure
	rs174626	A	0.00491266	0.0024801	0.0476109	Systolic blood pressure
	rs174627	A	0.000175335	0.00342614	0.959186	Systolic blood pressure
	rs174634	C	-0.00170248	0.00283848	0.54865	Systolic blood pressure
	rs17606561	A	-0.000602384	0.00292609	0.836895	Systolic blood pressure
	rs17675322	A	-0.00201861	0.00248574	0.416748	Systolic blood pressure
	rs17764324	T	-0.00963939	0.00388003	0.0129791	Systolic blood pressure
	rs17764935	A	0.00314639	0.00541139	0.560946	Systolic blood pressure
	rs17831757	T	0.00953885	0.0038797	0.0139463	Systolic blood pressure
	rs2072114	A	0.000940191	0.00373869	0.801446	Systolic blood pressure
	rs2147041	A	0.00185602	0.00248591	0.455296	Systolic blood pressure
	rs2180725	T	0.000760161	0.00292704	0.795093	Systolic blood pressure
	rs2236212	C	-0.00144942	0.00249091	0.560646	Systolic blood pressure
	rs2269928	T	-0.00579307	0.00298994	0.0526829	Systolic blood pressure
	rs2281591	A	0.000994156	0.00292189	0.733673	Systolic blood pressure
	rs2295600	A	0.00194011	0.00247246	0.432636	Systolic blood pressure
	rs2295601	A	-0.000801124	0.00292452	0.784136	Systolic blood pressure
	rs2295602	T	0.0011894	0.00248344	0.631986	Systolic blood pressure
	rs2521572	T	-0.000464094	0.00600416	0.938389	Systolic blood pressure
	rs2524299	A	0.00337098	0.00378578	0.373234	Systolic blood pressure
	rs2526678	A	-0.00133007	0.00451325	0.768221	Systolic blood pressure
	rs2727270	T	-0.00260408	0.00384116	0.49781	Systolic blood pressure
	rs2727271	A	0.00259931	0.00384098	0.498578	Systolic blood pressure
	rs2845573	A	0.00212436	0.00460212	0.644366	Systolic blood pressure
	rs2851682	A	0.000306261	0.0043882	0.944359	Systolic blood pressure
	rs3734398	T	0.00119508	0.00248783	0.630964	Systolic blood pressure
	rs3756963	T	0.00101561	0.00289754	0.725959	Systolic blood pressure
	rs3798707	T	-0.00119289	0.00248357	0.631006	Systolic blood pressure
	rs3798711	T	0.00123448	0.00248349	0.619136	Systolic blood pressure
	rs3798713	C	-0.00161807	0.00248592	0.515117	Systolic blood pressure
	rs3798719	T	-0.0015795	0.00290674	0.58686	Systolic blood pressure
	rs3798721	A	0.00210368	0.00289393	0.46727	Systolic blood pressure
	rs3798722	A	0.00203539	0.00286065	0.476768	Systolic blood pressure
	rs3798723	A	-0.00204276	0.00289415	0.4803	Systolic blood pressure
	rs412334	T	0.00323978	0.00332304	0.329589	Systolic blood pressure
	rs422249	T	-0.00315901	0.00260011	0.224386	Systolic blood pressure
	rs4246215	T	-0.000570221	0.00256085	0.823794	Systolic blood pressure
	rs4532436	C	0.00121924	0.00248394	0.623533	Systolic blood pressure
	rs4711146	T	0.00202847	0.00247213	0.411912	Systolic blood pressure
	rs4711171	T	-0.00215926	0.00248765	0.3854	Systolic blood pressure
	rs4713103	T	-0.00217129	0.00246965	0.3793	Systolic blood pressure
	rs4713165	T	0.00161845	0.00249085	0.515849	Systolic blood pressure
	rs4713169	C	-0.00167098	0.0024955	0.503115	Systolic blood pressure
	rs509360	A	-0.00400161	0.00263629	0.129042	Systolic blood pressure
	rs526126	C	0.00254012	0.00332478	0.444871	Systolic blood pressure
	rs666870	A	0.00513536	0.00249	0.0391708	Systolic blood pressure
	rs6900220	T	0.00199609	0.00248542	0.421905	Systolic blood pressure
	rs6918936	C	-0.00207136	0.00247491	0.402624	Systolic blood pressure
	rs6920247	C	0.00205409	0.00247515	0.406605	Systolic blood pressure
	rs7104849	A	0.00901185	0.00382551	0.0184872	Systolic blood pressure
	rs7394871	A	0.000478404	0.0053415	0.928634	Systolic blood pressure
	rs7482316	A	0.00874797	0.00395138	0.0268363	Systolic blood pressure
	rs7743830	A	0.00128704	0.0024844	0.604425	Systolic blood pressure
	rs7744440	T	0.00201328	0.00286134	0.481675	Systolic blood pressure
	rs8523	A	-0.000434141	0.00249206	0.861701	Systolic blood pressure
	rs9295733	A	-0.00207476	0.00246933	0.400791	Systolic blood pressure
	rs9295757	T	-0.000634436	0.00292687	0.828394	Systolic blood pressure
	rs9295763	C	-0.00207812	0.00248777	0.40353	Systolic blood pressure
	rs9295764	A	0.00203422	0.00248831	0.413637	Systolic blood pressure
	rs9368564	A	0.00133079	0.002918	0.648345	Systolic blood pressure
	rs9393903	A	-0.00144264	0.00290588	0.619573	Systolic blood pressure
	rs9393915	T	-0.000911957	0.00292728	0.755393	Systolic blood pressure
	rs953413	A	-0.00121153	0.0024841	0.625752	Systolic blood pressure
	rs968567	T	0.000170962	0.00314364	0.95663	Systolic blood pressure

## Sheet: ST5
	Table S5. Associations of SNPs (that are significant (p < 5×10-8) and bi-allelic in GWAS of docosahexaenoic acid ) for Ischemic stroke, LDL cholesterol, HDL cholesterol, Total cholesterol, Systolic blood pressure and Diastolic blood pressure.
	SNP	effect_allele	beta	se	pval	outcome
	rs1007323	T	-0.016	0.0166	0.3348	Ischemic stroke
	rs1225717	A	0.0269	0.0165	0.1023	Ischemic stroke
	rs1225737	T	-0.028	0.016	0.07866	Ischemic stroke
	rs1225741	A	0.0171	0.0164	0.2979	Ischemic stroke
	rs1225744	T	0.0199	0.0159	0.2091	Ischemic stroke
	rs1225753	A	0.0203	0.0163	0.2125	Ischemic stroke
	rs12526913	A	0.0214	0.0176	0.2234	Ischemic stroke
	rs12665478	A	-0.0123	0.0173	0.4763	Ischemic stroke
	rs1321535	T	0.0234	0.0174	0.1784	Ischemic stroke
	rs1323739	C	0.0324	0.0158	0.04074	Ischemic stroke
	rs1570069	A	0.0302	0.0161	0.06019	Ischemic stroke
	rs17606561	A	-0.0326	0.0187	0.08098	Ischemic stroke
	rs17674802	A	-0.0437	0.0196	0.02614	Ischemic stroke
	rs17675322	A	-0.0237	0.0171	0.1671	Ischemic stroke
	rs2147041	A	0.023	0.017	0.1745	Ischemic stroke
	rs2180725	T	0.032	0.019	0.09141	Ischemic stroke
	rs2236212	C	-0.0271	0.0162	0.09392	Ischemic stroke
	rs2281591	A	0.0314	0.0186	0.09085	Ischemic stroke
	rs2295600	A	0.029	0.017	0.08841	Ischemic stroke
	rs2295601	A	-0.0304	0.0192	0.1134	Ischemic stroke
	rs2295602	T	0.0286	0.0158	0.07102	Ischemic stroke
	rs2327325	A	-0.0434	0.0188	0.02135	Ischemic stroke
	rs3734398	T	0.0283	0.0162	0.08124	Ischemic stroke
	rs3756963	T	0.0308	0.0185	0.09562	Ischemic stroke
	rs3798707	T	-0.0283	0.0161	0.07894	Ischemic stroke
	rs3798711	T	0.0263	0.0163	0.1061	Ischemic stroke
	rs3798713	C	-0.0296	0.0164	0.07076	Ischemic stroke
	rs3798719	T	-0.024	0.0185	0.1947	Ischemic stroke
	rs3798721	A	0.0178	0.0187	0.3401	Ischemic stroke
	rs3798722	A	0.0186	0.0191	0.3308	Ischemic stroke
	rs3798723	A	-0.0226	0.0191	0.2386	Ischemic stroke
	rs4532436	C	0.025	0.016	0.1193	Ischemic stroke
	rs4711146	T	0.0293	0.0171	0.08636	Ischemic stroke
	rs4711171	T	-0.016	0.0173	0.354	Ischemic stroke
	rs4713103	T	-0.0288	0.0171	0.09209	Ischemic stroke
	rs4713165	T	0.0159	0.017	0.3512	Ischemic stroke
	rs4713169	C	-0.0214	0.0177	0.2273	Ischemic stroke
	rs6900220	T	0.0232	0.0173	0.1793	Ischemic stroke
	rs6918936	C	-0.0289	0.0172	0.09214	Ischemic stroke
	rs6920247	C	0.0288	0.0172	0.09362	Ischemic stroke
	rs7743830	A	0.0293	0.0161	0.06807	Ischemic stroke
	rs7744440	T	0.0174	0.0184	0.3459	Ischemic stroke
	rs7773173	C	-0.0219	0.0165	0.1842	Ischemic stroke
	rs8523	A	-0.0276	0.0165	0.09501	Ischemic stroke
	rs9295733	A	-0.0288	0.0171	0.0911	Ischemic stroke
	rs9295757	T	-0.0269	0.019	0.1565	Ischemic stroke
	rs9295763	C	-0.0227	0.017	0.1824	Ischemic stroke
	rs9295764	A	0.0226	0.0166	0.1742	Ischemic stroke
	rs9348766	T	-0.0425	0.0196	0.03031	Ischemic stroke
	rs9368506	T	-0.0422	0.0197	0.03187	Ischemic stroke
	rs9368564	A	0.0245	0.0199	0.2181	Ischemic stroke
	rs9393903	A	-0.0224	0.0187	0.2315	Ischemic stroke
	rs9393915	T	-0.0215	0.0203	0.2914	Ischemic stroke
	rs953413	A	-0.0292	0.0161	0.06911	Ischemic stroke
	rs9791208	T	0.043	0.0191	0.02434	Ischemic stroke
	rs1007323	T	0.0022	0.0048	0.532	HDL cholesterol
	rs1225717	A	-0.0038	0.0049	0.3561	HDL cholesterol
	rs1225737	T	0.0016	0.0048	0.4889	HDL cholesterol
	rs1225741	A	-0.002	0.0048	0.5602	HDL cholesterol
	rs1225744	T	-0.0005	0.0048	0.8295	HDL cholesterol
	rs1225753	A	-0.001	0.0048	0.7181	HDL cholesterol
	rs12526913	A	0.0002	0.0052	0.5557	HDL cholesterol
	rs12665478	A	-0.0006	0.0052	0.6195	HDL cholesterol
	rs1321535	T	0.0008	0.0052	0.658	HDL cholesterol
	rs1323739	C	-0.0009	0.0048	0.6157	HDL cholesterol
	rs1570069	A	-0.0025	0.0048	0.4038	HDL cholesterol
	rs17606561	A	-0.0074	0.0058	0.2597	HDL cholesterol
	rs17674802	A	-0.0025	0.0058	0.5942	HDL cholesterol
	rs17675322	A	-0.0004	0.0051	0.6396	HDL cholesterol
	rs2147041	A	0.0009	0.0051	0.7073	HDL cholesterol
	rs2180725	T	0.0069	0.0058	0.2575	HDL cholesterol
	rs2236212	C	0.0004	0.0048	0.6936	HDL cholesterol
	rs2281591	A	0.007	0.0058	0.2851	HDL cholesterol
	rs2295600	A	-0.0036	0.0049	0.3817	HDL cholesterol
	rs2295601	A	-0.0077	0.0059	0.2188	HDL cholesterol
	rs2295602	T	-0.0021	0.0048	0.4727	HDL cholesterol
	rs2327325	A	-0.0035	0.0058	0.5114	HDL cholesterol
	rs3734398	T	0.0001	0.0048	0.6155	HDL cholesterol
	rs3756963	T	0.0081	0.0058	0.1806	HDL cholesterol
	rs3798707	T	0.0023	0.0048	0.4017	HDL cholesterol
	rs3798711	T	-0.0023	0.0048	0.431	HDL cholesterol
	rs3798713	C	0.0005	0.0049	0.6646	HDL cholesterol
	rs3798719	T	-0.0089	0.0057	0.1191	HDL cholesterol
	rs3798721	A	0.0102	0.0057	0.07245	HDL cholesterol
	rs3798722	A	0.0091	0.0057	0.1012	HDL cholesterol
	rs3798723	A	-0.01	0.0058	0.09012	HDL cholesterol
	rs4532436	C	-0.0021	0.0048	0.4228	HDL cholesterol
	rs4711146	T	-0.0033	0.0049	0.4064	HDL cholesterol
	rs4711171	T	-0.001	0.0052	0.7039	HDL cholesterol
	rs4713103	T	0.0037	0.0049	0.3521	HDL cholesterol
	rs4713165	T	0.0006	0.0052	0.6316	HDL cholesterol
	rs4713169	C	-0.0007	0.0052	0.629	HDL cholesterol
	rs6900220	T	0.0009	0.0051	0.677	HDL cholesterol
	rs6918936	C	0.0042	0.0049	0.3117	HDL cholesterol
	rs6920247	C	-0.0034	0.0049	0.3883	HDL cholesterol
	rs7743830	A	-0.0023	0.0049	0.4232	HDL cholesterol
	rs7744440	T	0.008	0.0057	0.144	HDL cholesterol
	rs7773173	C	0.0013	0.0048	0.6477	HDL cholesterol
	rs8523	A	0.0023	0.0049	0.4456	HDL cholesterol
	rs9295733	A	0.0036	0.0049	0.3738	HDL cholesterol
	rs9295757	T	-0.0077	0.0058	0.1886	HDL cholesterol
	rs9295763	C	-0.0004	0.0049	0.6407	HDL cholesterol
	rs9295764	A	0.0009	0.0051	0.7073	HDL cholesterol
	rs9348766	T	-0.0024	0.0058	0.608	HDL cholesterol
	rs9368506	T	-0.0025	0.0059	0.5866	HDL cholesterol
	rs9368564	A	0.0082	0.006	0.1847	HDL cholesterol
	rs9393903	A	-0.0101	0.0058	0.09451	HDL cholesterol
	rs9393915	T	-0.0101	0.0063	0.1103	HDL cholesterol
	rs953413	A	0.0021	0.0048	0.4727	HDL cholesterol
	rs9791208	T	0.0018	0.0062	0.6757	HDL cholesterol
	rs1007323	T	-0.0028	0.0052	0.5253	LDL cholesterol
	rs1225717	A	-0.0029	0.0053	0.5836	LDL cholesterol
	rs1225737	T	0.0057	0.0052	0.2487	LDL cholesterol
	rs1225741	A	0.0028	0.0052	0.5212	LDL cholesterol
	rs1225744	T	0.0022	0.0052	0.6172	LDL cholesterol
	rs1225753	A	0.0026	0.0052	0.5367	LDL cholesterol
	rs12526913	A	-0.0052	0.0057	0.2668	LDL cholesterol
	rs12665478	A	0.006	0.0056	0.2012	LDL cholesterol
	rs1321535	T	-0.0048	0.0057	0.278	LDL cholesterol
	rs1323739	C	-0.0048	0.0052	0.3076	LDL cholesterol
	rs1570069	A	-0.005	0.0052	0.2968	LDL cholesterol
	rs17606561	A	-0.0022	0.0063	0.8571	LDL cholesterol
	rs17674802	A	-0.0053	0.0064	0.5444	LDL cholesterol
	rs17675322	A	0.0049	0.0055	0.2974	LDL cholesterol
	rs2147041	A	-0.0047	0.0056	0.2918	LDL cholesterol
	rs2180725	T	0.002	0.0063	0.8793	LDL cholesterol
	rs2236212	C	0.0055	0.0052	0.2513	LDL cholesterol
	rs2281591	A	0.0023	0.0063	0.8464	LDL cholesterol
	rs2295600	A	-0.0026	0.0053	0.5914	LDL cholesterol
	rs2295601	A	-0.0047	0.0064	0.5365	LDL cholesterol
	rs2295602	T	-0.0049	0.0053	0.3128	LDL cholesterol
	rs2327325	A	-0.005	0.0064	0.5959	LDL cholesterol
	rs3734398	T	-0.0055	0.0052	0.2602	LDL cholesterol
	rs3756963	T	0.0017	0.0063	0.908	LDL cholesterol
	rs3798707	T	0.0057	0.0052	0.2338	LDL cholesterol
	rs3798711	T	-0.0055	0.0052	0.2503	LDL cholesterol
	rs3798713	C	0.0053	0.0053	0.2752	LDL cholesterol
	rs3798719	T	-0.0034	0.0062	0.6826	LDL cholesterol
	rs3798721	A	0.002	0.0062	0.8426	LDL cholesterol
	rs3798722	A	0.0004	0.0062	0.9848	LDL cholesterol
	rs3798723	A	-0.0037	0.0064	0.7038	LDL cholesterol
	rs4532436	C	-0.0061	0.0052	0.2222	LDL cholesterol
	rs4711146	T	-0.0026	0.0054	0.5699	LDL cholesterol
	rs4711171	T	0.0062	0.0056	0.1827	LDL cholesterol
	rs4713103	T	0.0025	0.0053	0.5888	LDL cholesterol
	rs4713165	T	-0.0049	0.0056	0.2673	LDL cholesterol
	rs4713169	C	0.005	0.0057	0.2621	LDL cholesterol
	rs6900220	T	-0.0054	0.0056	0.2527	LDL cholesterol
	rs6918936	C	0.0023	0.0054	0.5995	LDL cholesterol
	rs6920247	C	-0.0024	0.0054	0.5888	LDL cholesterol
	rs7743830	A	-0.0052	0.0053	0.2931	LDL cholesterol
	rs7744440	T	0.0029	0.0062	0.6921	LDL cholesterol
	rs7773173	C	-0.0024	0.0052	0.5588	LDL cholesterol
	rs8523	A	0.004	0.0053	0.3685	LDL cholesterol
	rs9295733	A	0.0032	0.0053	0.5198	LDL cholesterol
	rs9295757	T	-0.0018	0.0063	0.888	LDL cholesterol
	rs9295763	C	0.006	0.0053	0.1997	LDL cholesterol
	rs9295764	A	-0.0047	0.0056	0.2918	LDL cholesterol
	rs9348766	T	-0.0053	0.0063	0.5597	LDL cholesterol
	rs9368506	T	-0.0056	0.0064	0.5434	LDL cholesterol
	rs9368564	A	-0.0012	0.0065	0.7192	LDL cholesterol
	rs9393903	A	-0.0006	0.0063	0.9279	LDL cholesterol
	rs9393915	T	0.0008	0.0069	0.716	LDL cholesterol
	rs953413	A	0.0049	0.0053	0.3128	LDL cholesterol
	rs9791208	T	0.0111	0.0068	0.209	LDL cholesterol
	rs1007323	T	-0.0058	0.0051	0.282	Total cholesterol
	rs1225717	A	0.0018	0.0052	0.9047	Total cholesterol
	rs1225737	T	0.0015	0.0051	0.6285	Total cholesterol
	rs1225741	A	0.006	0.0051	0.2623	Total cholesterol
	rs1225744	T	0.0061	0.0051	0.2716	Total cholesterol
	rs1225753	A	0.0063	0.0051	0.2687	Total cholesterol
	rs12526913	A	0	0.0056	0.7413	Total cholesterol
	rs12665478	A	0	0.0055	0.7234	Total cholesterol
	rs1321535	T	0.0007	0.0055	0.8014	Total cholesterol
	rs1323739	C	-0.0009	0.0051	0.7433	Total cholesterol
	rs1570069	A	-0.0011	0.0051	0.6782	Total cholesterol
	rs17606561	A	-0.0033	0.0062	0.7023	Total cholesterol
	rs17674802	A	-0.0068	0.0062	0.4327	Total cholesterol
	rs17675322	A	-0.0003	0.0054	0.8007	Total cholesterol
	rs2147041	A	0.0007	0.0055	0.8233	Total cholesterol
	rs2180725	T	0.0039	0.0062	0.6253	Total cholesterol
	rs2236212	C	0.0012	0.0051	0.6765	Total cholesterol
	rs2281591	A	0.0038	0.0062	0.6405	Total cholesterol
	rs2295600	A	0.0028	0.0052	0.7716	Total cholesterol
	rs2295601	A	-0.0069	0.0063	0.3308	Total cholesterol
	rs2295602	T	-0.0006	0.0051	0.7328	Total cholesterol
	rs2327325	A	-0.0066	0.0062	0.3878	Total cholesterol
	rs3734398	T	-0.0018	0.0051	0.6093	Total cholesterol
	rs3756963	T	0.0036	0.0062	0.6466	Total cholesterol
	rs3798707	T	0.0018	0.0051	0.5897	Total cholesterol
	rs3798711	T	-0.0015	0.0051	0.6256	Total cholesterol
	rs3798713	C	0.0009	0.0052	0.7427	Total cholesterol
	rs3798719	T	-0.0067	0.0061	0.3137	Total cholesterol
	rs3798721	A	0.006	0.0061	0.3768	Total cholesterol
	rs3798722	A	0.0038	0.0061	0.5519	Total cholesterol
	rs3798723	A	-0.0075	0.0063	0.2795	Total cholesterol
	rs4532436	C	-0.0025	0.0051	0.509	Total cholesterol
	rs4711146	T	0.0028	0.0052	0.7574	Total cholesterol
	rs4711171	T	0.0001	0.0055	0.6744	Total cholesterol
	rs4713103	T	-0.0026	0.0052	0.8029	Total cholesterol
	rs4713165	T	0.0007	0.0055	0.8132	Total cholesterol
	rs4713169	C	-0.0001	0.0056	0.7668	Total cholesterol
	rs6900220	T	-0.0001	0.0054	0.743	Total cholesterol
	rs6918936	C	-0.0027	0.0052	0.7909	Total cholesterol
	rs6920247	C	0.0028	0.0052	0.7697	Total cholesterol
	rs7743830	A	-0.0014	0.0052	0.6359	Total cholesterol
	rs7744440	T	0.0065	0.0061	0.3211	Total cholesterol
	rs7773173	C	-0.0059	0.0051	0.2983	Total cholesterol
	rs8523	A	-0.0002	0.0052	0.8442	Total cholesterol
	rs9295733	A	-0.002	0.0052	0.884	Total cholesterol
	rs9295757	T	-0.0041	0.0062	0.6003	Total cholesterol
	rs9295763	C	0.0007	0.0052	0.6496	Total cholesterol
	rs9295764	A	0.0007	0.0055	0.8233	Total cholesterol
	rs9348766	T	-0.0066	0.0062	0.441	Total cholesterol
	rs9368506	T	-0.0074	0.0063	0.3481	Total cholesterol
	rs9368564	A	0.0019	0.0064	0.8249	Total cholesterol
	rs9393903	A	-0.0037	0.0062	0.6337	Total cholesterol
	rs9393915	T	-0.0021	0.0067	0.8381	Total cholesterol
	rs953413	A	0.0006	0.0051	0.7328	Total cholesterol
	rs9791208	T	0.0111	0.0066	0.1956	Total cholesterol
	rs1007323	T	0.00237321	0.00249687	0.341871	Diastolic blood pressure
	rs1225717	A	-0.00127397	0.00247383	0.60657	Diastolic blood pressure
	rs1225737	T	0.00144562	0.00248434	0.560639	Diastolic blood pressure
	rs1225741	A	-0.00242486	0.00249758	0.331607	Diastolic blood pressure
	rs1225744	T	-0.00186462	0.00249458	0.454781	Diastolic blood pressure
	rs1225753	A	-0.00206964	0.00249238	0.406322	Diastolic blood pressure
	rs12526913	A	-0.00209625	0.00249192	0.400227	Diastolic blood pressure
	rs12665478	A	0.00201794	0.00249252	0.418171	Diastolic blood pressure
	rs1321535	T	-0.00209379	0.00249234	0.400858	Diastolic blood pressure
	rs1323739	C	-0.00213851	0.00249224	0.390855	Diastolic blood pressure
	rs1570069	A	-0.00188317	0.00248574	0.448697	Diastolic blood pressure
	rs17606561	A	-0.000447948	0.0029276	0.878391	Diastolic blood pressure
	rs17674802	A	-0.000331978	0.00280692	0.905853	Diastolic blood pressure
	rs17675322	A	0.00140466	0.00248701	0.572211	Diastolic blood pressure
	rs2147041	A	-0.00152553	0.00248718	0.539643	Diastolic blood pressure
	rs2180725	T	0.000498424	0.00292855	0.864857	Diastolic blood pressure
	rs2236212	C	0.0019673	0.00249218	0.429886	Diastolic blood pressure
	rs2281591	A	0.00079026	0.0029234	0.786912	Diastolic blood pressure
	rs2295600	A	-0.00183638	0.00247373	0.457875	Diastolic blood pressure
	rs2295601	A	-0.000587626	0.00292602	0.840834	Diastolic blood pressure
	rs2295602	T	-0.00199463	0.00248471	0.422113	Diastolic blood pressure
	rs2327325	A	-0.000319407	0.00280682	0.909399	Diastolic blood pressure
	rs3734398	T	-0.00211885	0.00248911	0.394632	Diastolic blood pressure
	rs3756963	T	0.000820981	0.00289903	0.77703	Diastolic blood pressure
	rs3798707	T	0.00197414	0.00248484	0.426919	Diastolic blood pressure
	rs3798711	T	-0.00199965	0.00248476	0.420956	Diastolic blood pressure
	rs3798713	C	0.00142119	0.0024872	0.567726	Diastolic blood pressure
	rs3798719	T	-0.00103532	0.00290823	0.721844	Diastolic blood pressure
	rs3798721	A	0.00169943	0.00289542	0.557245	Diastolic blood pressure
	rs3798722	A	0.0018502	0.00286213	0.517993	Diastolic blood pressure
	rs3798723	A	-0.00166902	0.00289564	0.564351	Diastolic blood pressure
	rs4532436	C	-0.00187518	0.00248521	0.450528	Diastolic blood pressure
	rs4711146	T	-0.00180588	0.00247341	0.465319	Diastolic blood pressure
	rs4711171	T	0.00140474	0.00248893	0.572486	Diastolic blood pressure
	rs4713103	T	0.00173094	0.00247092	0.483602	Diastolic blood pressure
	rs4713165	T	-0.00213851	0.00249212	0.390833	Diastolic blood pressure
	rs4713169	C	0.00210557	0.00249678	0.399053	Diastolic blood pressure
	rs6900220	T	-0.00145599	0.00248669	0.558204	Diastolic blood pressure
	rs6918936	C	0.00180373	0.00247618	0.466349	Diastolic blood pressure
	rs6920247	C	-0.00188641	0.00247643	0.446212	Diastolic blood pressure
	rs7743830	A	-0.00204928	0.00248567	0.409692	Diastolic blood pressure
	rs7744440	T	0.00191486	0.00286282	0.503576	Diastolic blood pressure
	rs7773173	C	0.00249179	0.0024909	0.317138	Diastolic blood pressure
	rs8523	A	0.00235369	0.00249334	0.345175	Diastolic blood pressure
	rs9295733	A	0.00178655	0.0024706	0.469605	Diastolic blood pressure
	rs9295757	T	-0.000463311	0.00292838	0.874288	Diastolic blood pressure
	rs9295763	C	0.00102491	0.00248905	0.680511	Diastolic blood pressure
	rs9295764	A	-0.00104599	0.00248959	0.674379	Diastolic blood pressure
	rs9348766	T	-0.000334567	0.0028068	0.905118	Diastolic blood pressure
	rs9368506	T	-0.000383191	0.00283426	0.892454	Diastolic blood pressure
	rs9368564	A	0.000637213	0.00291951	0.827226	Diastolic blood pressure
	rs9393903	A	-0.000911659	0.00290737	0.75385	Diastolic blood pressure
	rs9393915	T	-3.86194e-05	0.00292879	0.989479	Diastolic blood pressure
	rs953413	A	0.001937	0.00248537	0.435767	Diastolic blood pressure
	rs9791208	T	0.000310897	0.00280886	0.911867	Diastolic blood pressure
	rs1007323	T	-0.00257261	0.00249559	0.302607	Systolic blood pressure
	rs1225717	A	0.00246974	0.00247255	0.317861	Systolic blood pressure
	rs1225737	T	-0.00161307	0.00248307	0.515934	Systolic blood pressure
	rs1225741	A	0.00257212	0.0024963	0.302836	Systolic blood pressure
	rs1225744	T	0.00277555	0.0024933	0.265623	Systolic blood pressure
	rs1225753	A	0.00280218	0.00249111	0.260644	Systolic blood pressure
	rs12526913	A	0.00178653	0.00249065	0.473193	Systolic blood pressure
	rs12665478	A	-0.00176388	0.00249124	0.478927	Systolic blood pressure
	rs1321535	T	0.00176525	0.00249106	0.478551	Systolic blood pressure
	rs1323739	C	0.00135582	0.00249096	0.58624	Systolic blood pressure
	rs1570069	A	0.00134017	0.00248447	0.589599	Systolic blood pressure
	rs17606561	A	-0.000602384	0.00292609	0.836895	Systolic blood pressure
	rs17674802	A	-0.00229924	0.00280547	0.412471	Systolic blood pressure
	rs17675322	A	-0.00201861	0.00248574	0.416748	Systolic blood pressure
	rs2147041	A	0.00185602	0.00248591	0.455296	Systolic blood pressure
	rs2180725	T	0.000760161	0.00292704	0.795093	Systolic blood pressure
	rs2236212	C	-0.00144942	0.00249091	0.560646	Systolic blood pressure
	rs2281591	A	0.000994156	0.00292189	0.733673	Systolic blood pressure
	rs2295600	A	0.00194011	0.00247246	0.432636	Systolic blood pressure
	rs2295601	A	-0.000801124	0.00292452	0.784136	Systolic blood pressure
	rs2295602	T	0.0011894	0.00248344	0.631986	Systolic blood pressure
	rs2327325	A	-0.00226625	0.00280537	0.41919	Systolic blood pressure
	rs3734398	T	0.00119508	0.00248783	0.630964	Systolic blood pressure
	rs3756963	T	0.00101561	0.00289754	0.725959	Systolic blood pressure
	rs3798707	T	-0.00119289	0.00248357	0.631006	Systolic blood pressure
	rs3798711	T	0.00123448	0.00248349	0.619136	Systolic blood pressure
	rs3798713	C	-0.00161807	0.00248592	0.515117	Systolic blood pressure
	rs3798719	T	-0.0015795	0.00290674	0.58686	Systolic blood pressure
	rs3798721	A	0.00210368	0.00289393	0.46727	Systolic blood pressure
	rs3798722	A	0.00203539	0.00286065	0.476768	Systolic blood pressure
	rs3798723	A	-0.00204276	0.00289415	0.4803	Systolic blood pressure
	rs4532436	C	0.00121924	0.00248394	0.623533	Systolic blood pressure
	rs4711146	T	0.00202847	0.00247213	0.411912	Systolic blood pressure
	rs4711171	T	-0.00215926	0.00248765	0.3854	Systolic blood pressure
	rs4713103	T	-0.00217129	0.00246965	0.3793	Systolic blood pressure
	rs4713165	T	0.00161845	0.00249085	0.515849	Systolic blood pressure
	rs4713169	C	-0.00167098	0.0024955	0.503115	Systolic blood pressure
	rs6900220	T	0.00199609	0.00248542	0.421905	Systolic blood pressure
	rs6918936	C	-0.00207136	0.00247491	0.402624	Systolic blood pressure
	rs6920247	C	0.00205409	0.00247515	0.406605	Systolic blood pressure
	rs7743830	A	0.00128704	0.0024844	0.604425	Systolic blood pressure
	rs7744440	T	0.00201328	0.00286134	0.481675	Systolic blood pressure
	rs7773173	C	-0.0023039	0.00248963	0.354759	Systolic blood pressure
	rs8523	A	-0.000434141	0.00249206	0.861701	Systolic blood pressure
	rs9295733	A	-0.00207476	0.00246933	0.400791	Systolic blood pressure
	rs9295757	T	-0.000634436	0.00292687	0.828394	Systolic blood pressure
	rs9295763	C	-0.00207812	0.00248777	0.40353	Systolic blood pressure
	rs9295764	A	0.00203422	0.00248831	0.413637	Systolic blood pressure
	rs9348766	T	-0.00231432	0.00280535	0.409392	Systolic blood pressure
	rs9368506	T	-0.00222592	0.0028328	0.432004	Systolic blood pressure
	rs9368564	A	0.00133079	0.002918	0.648345	Systolic blood pressure
	rs9393903	A	-0.00144264	0.00290588	0.619573	Systolic blood pressure
	rs9393915	T	-0.000911957	0.00292728	0.755393	Systolic blood pressure
	rs953413	A	-0.00121153	0.0024841	0.625752	Systolic blood pressure
	rs9791208	T	0.00226934	0.00280741	0.418896	Systolic blood pressure

## Sheet: ST6
	Table S6. Associations of SNPs (that are significant (p < 5×10-8) and bi-allelic in GWAS of docosapentaenoic acid ) for Ischemic stroke, LDL cholesterol, HDL cholesterol, Total cholesterol, Systolic blood pressure and Diastolic blood pressure.
	SNP	effect_allele	beta	se	pval	outcome
	rs1000778	A	-0.0144	0.0183	0.4323	Ischemic stroke
	rs1007323	T	-0.016	0.0166	0.3348	Ischemic stroke
	rs102275	T	0.044	0.0168	0.008728	Ischemic stroke
	rs108499	T	-0.0384	0.0172	0.02499	Ischemic stroke
	rs1109748	A	-0.0549	0.0304	0.07054	Ischemic stroke
	rs11230815	C	0.0159	0.0275	0.5617	Ischemic stroke
	rs12190237	A	0.0209	0.0183	0.2524	Ischemic stroke
	rs12195587	A	0.0304	0.0229	0.1858	Ischemic stroke
	rs12199131	A	-0.013	0.0182	0.4759	Ischemic stroke
	rs12200867	C	-0.0359	0.0202	0.07618	Ischemic stroke
	rs12207488	A	-0.0104	0.0191	0.5863	Ischemic stroke
	rs12213249	T	-0.0028	0.0187	0.8826	Ischemic stroke
	rs12214825	T	-0.0043	0.0189	0.8181	Ischemic stroke
	rs1225717	A	0.0269	0.0165	0.1023	Ischemic stroke
	rs1225737	T	-0.028	0.016	0.07866	Ischemic stroke
	rs1225741	A	0.0171	0.0164	0.2979	Ischemic stroke
	rs1225744	T	0.0199	0.0159	0.2091	Ischemic stroke
	rs1225753	A	0.0203	0.0163	0.2125	Ischemic stroke
	rs12526913	A	0.0214	0.0176	0.2234	Ischemic stroke
	rs1260326	T	-0.012	0.0162	0.4576	Ischemic stroke
	rs12665478	A	-0.0123	0.0173	0.4763	Ischemic stroke
	rs1321535	T	0.0234	0.0174	0.1784	Ischemic stroke
	rs1323739	C	0.0324	0.0158	0.04074	Ischemic stroke
	rs1359159	C	0.0009	0.0245	0.9712	Ischemic stroke
	rs13966	T	0.0201	0.0164	0.219	Ischemic stroke
	rs149803	C	-0.0528	0.0223	0.01822	Ischemic stroke
	rs1535	A	0.044	0.0166	0.008214	Ischemic stroke
	rs1570069	A	0.0302	0.0161	0.06019	Ischemic stroke
	rs1578068	T	-0.0341	0.0198	0.08582	Ischemic stroke
	rs1692120	A	0.0185	0.0161	0.2517	Ischemic stroke
	rs17156442	T	-0.0391	0.0432	0.3654	Ischemic stroke
	rs174448	A	0.0161	0.0166	0.3309	Ischemic stroke
	rs174449	A	0.0275	0.0166	0.09716	Ischemic stroke
	rs174450	T	0.0213	0.016	0.1838	Ischemic stroke
	rs174455	A	0.0088	0.0169	0.6004	Ischemic stroke
	rs174456	A	0.0167	0.0188	0.3746	Ischemic stroke
	rs174464	A	-0.0213	0.0192	0.2683	Ischemic stroke
	rs174468	A	0.012	0.0176	0.4977	Ischemic stroke
	rs174469	T	-0.0272	0.0267	0.3082	Ischemic stroke
	rs174472	A	0.0144	0.0179	0.42	Ischemic stroke
	rs174476	T	0.0163	0.0177	0.3597	Ischemic stroke
	rs174478	T	-0.0123	0.0172	0.477	Ischemic stroke
	rs174479	C	0.0194	0.0233	0.4064	Ischemic stroke
	rs174528	T	0.0396	0.0171	0.02075	Ischemic stroke
	rs174532	A	0.0346	0.0179	0.0527	Ischemic stroke
	rs174534	A	0.0403	0.0174	0.02068	Ischemic stroke
	rs174535	T	0.0436	0.0167	0.009043	Ischemic stroke
	rs174536	A	0.0454	0.0172	0.008291	Ischemic stroke
	rs174537	T	-0.0459	0.0169	0.006658	Ischemic stroke
	rs174538	A	-0.0327	0.0172	0.0578	Ischemic stroke
	rs174541	T	0.045	0.0175	0.01012	Ischemic stroke
	rs174545	C	0.0443	0.017	0.008958	Ischemic stroke
	rs174546	T	-0.0445	0.0167	0.007711	Ischemic stroke
	rs174547	T	0.0453	0.0167	0.006782	Ischemic stroke
	rs174548	C	0.0404	0.0173	0.01934	Ischemic stroke
	rs174549	A	-0.0447	0.0174	0.01036	Ischemic stroke
	rs174550	T	0.0434	0.017	0.01067	Ischemic stroke
	rs174555	T	0.0415	0.0173	0.01655	Ischemic stroke
	rs174556	T	-0.0435	0.0177	0.01391	Ischemic stroke
	rs174570	T	-0.06	0.0228	0.008428	Ischemic stroke
	rs174574	A	-0.0477	0.0168	0.004658	Ischemic stroke
	rs174575	C	0.0262	0.0186	0.1592	Ischemic stroke
	rs174576	A	-0.0393	0.0166	0.01794	Ischemic stroke
	rs174577	A	-0.0423	0.0167	0.01115	Ischemic stroke
	rs174578	A	-0.0472	0.0173	0.006294	Ischemic stroke
	rs174579	T	-0.023	0.02	0.2506	Ischemic stroke
	rs174583	T	-0.0455	0.0171	0.007862	Ischemic stroke
	rs174589	C	0.0194	0.0208	0.3499	Ischemic stroke
	rs174591	A	-0.025	0.0203	0.218	Ischemic stroke
	rs174593	T	0.023	0.0219	0.2936	Ischemic stroke
	rs174597	C	-0.0207	0.0226	0.3602	Ischemic stroke
	rs174601	T	-0.0452	0.0185	0.01472	Ischemic stroke
	rs174602	T	0.0383	0.0274	0.1619	Ischemic stroke
	rs174605	T	-0.003	0.0178	0.8671	Ischemic stroke
	rs174611	T	0.0028	0.0172	0.8725	Ischemic stroke
	rs174616	A	-0.0222	0.0165	0.1795	Ischemic stroke
	rs174626	A	0.0133	0.0166	0.4209	Ischemic stroke
	rs174627	A	-0.0225	0.022	0.3057	Ischemic stroke
	rs174634	C	0.0172	0.0189	0.3631	Ischemic stroke
	rs17606561	A	-0.0326	0.0187	0.08098	Ischemic stroke
	rs17674802	A	-0.0437	0.0196	0.02614	Ischemic stroke
	rs17675073	A	0.0239	0.0221	0.2797	Ischemic stroke
	rs17675322	A	-0.0237	0.0171	0.1671	Ischemic stroke
	rs17762402	A	0.027	0.0416	0.516	Ischemic stroke
	rs17764324	T	-0.0136	0.0271	0.6152	Ischemic stroke
	rs17764935	A	-0.0216	0.0386	0.5758	Ischemic stroke
	rs17831757	T	0.0132	0.0271	0.625	Ischemic stroke
	rs198426	T	0.0153	0.017	0.3693	Ischemic stroke
	rs198462	A	0.0171	0.016	0.285	Ischemic stroke
	rs198464	A	0.0207	0.016	0.1955	Ischemic stroke
	rs198476	A	0.0189	0.0161	0.24	Ischemic stroke
	rs2072114	A	0.0489	0.0236	0.03884	Ischemic stroke
	rs2147041	A	0.023	0.017	0.1745	Ischemic stroke
	rs2180725	T	0.032	0.019	0.09141	Ischemic stroke
	rs2235093	A	0.0279	0.0167	0.09481	Ischemic stroke
	rs2236212	C	-0.0271	0.0162	0.09392	Ischemic stroke
	rs2269928	T	0.0109	0.0252	0.6655	Ischemic stroke
	rs2281591	A	0.0314	0.0186	0.09085	Ischemic stroke
	rs2295600	A	0.029	0.017	0.08841	Ischemic stroke
	rs2295601	A	-0.0304	0.0192	0.1134	Ischemic stroke
	rs2295602	T	0.0286	0.0158	0.07102	Ischemic stroke
	rs2327323	C	-0.0372	0.0202	0.06587	Ischemic stroke
	rs2327325	A	-0.0434	0.0188	0.02135	Ischemic stroke
	rs2521572	T	-0.0683	0.0342	0.04615	Ischemic stroke
	rs2524299	A	0.0484	0.0236	0.03997	Ischemic stroke
	rs2526678	A	-0.067	0.0299	0.02512	Ischemic stroke
	rs2727270	T	-0.0557	0.0244	0.02244	Ischemic stroke
	rs2727271	A	0.0557	0.0247	0.02392	Ischemic stroke
	rs2845573	A	0.067	0.0289	0.02063	Ischemic stroke
	rs2851682	A	0.0595	0.0278	0.03234	Ischemic stroke
	rs3734397	A	-0.0037	0.0193	0.8484	Ischemic stroke
	rs3734398	T	0.0283	0.0162	0.08124	Ischemic stroke
	rs3756963	T	0.0308	0.0185	0.09562	Ischemic stroke
	rs3798707	T	-0.0283	0.0161	0.07894	Ischemic stroke
	rs3798711	T	0.0263	0.0163	0.1061	Ischemic stroke
	rs3798713	C	-0.0296	0.0164	0.07076	Ischemic stroke
	rs3798719	T	-0.024	0.0185	0.1947	Ischemic stroke
	rs3798721	A	0.0178	0.0187	0.3401	Ischemic stroke
	rs3798722	A	0.0186	0.0191	0.3308	Ischemic stroke
	rs3798723	A	-0.0226	0.0191	0.2386	Ischemic stroke
	rs3846851	A	0.0023	0.0208	0.9102	Ischemic stroke
	rs412334	T	0.0368	0.0227	0.1047	Ischemic stroke
	rs422249	T	-0.0147	0.0175	0.4022	Ischemic stroke
	rs4246215	T	-0.0456	0.018	0.01134	Ischemic stroke
	rs4532436	C	0.025	0.016	0.1193	Ischemic stroke
	rs4711146	T	0.0293	0.0171	0.08636	Ischemic stroke
	rs4711171	T	-0.016	0.0173	0.354	Ischemic stroke
	rs4713044	A	-0.0248	0.0174	0.1553	Ischemic stroke
	rs4713103	T	-0.0288	0.0171	0.09209	Ischemic stroke
	rs4713165	T	0.0159	0.017	0.3512	Ischemic stroke
	rs4713169	C	-0.0214	0.0177	0.2273	Ischemic stroke
	rs498793	T	0.0179	0.0179	0.3161	Ischemic stroke
	rs509360	A	0.012	0.0174	0.4901	Ischemic stroke
	rs526126	C	0.0154	0.0253	0.5415	Ischemic stroke
	rs569258	T	-0.0201	0.0168	0.2307	Ischemic stroke
	rs579383	A	-0.0391	0.0176	0.0259	Ischemic stroke
	rs6456745	A	-0.0092	0.0167	0.5839	Ischemic stroke
	rs650436	T	0.0332	0.0178	0.06129	Ischemic stroke
	rs666870	A	0.018	0.0187	0.3357	Ischemic stroke
	rs6900220	T	0.0232	0.0173	0.1793	Ischemic stroke
	rs6918936	C	-0.0289	0.0172	0.09214	Ischemic stroke
	rs6920247	C	0.0288	0.0172	0.09362	Ischemic stroke
	rs6928281	T	-0.0232	0.0176	0.1892	Ischemic stroke
	rs6936315	T	-0.023	0.0219	0.2925	Ischemic stroke
	rs695867	A	0.0217	0.0393	0.5811	Ischemic stroke
	rs7104849	A	0.0168	0.0261	0.5207	Ischemic stroke
	rs7394871	A	-0.0497	0.0431	0.2493	Ischemic stroke
	rs740006	T	-0.056	0.0381	0.1417	Ischemic stroke
	rs7482316	A	0.0125	0.0262	0.6325	Ischemic stroke
	rs7743830	A	0.0293	0.0161	0.06807	Ischemic stroke
	rs7744440	T	0.0174	0.0184	0.3459	Ischemic stroke
	rs7759825	T	0.0156	0.0177	0.377	Ischemic stroke
	rs7773173	C	-0.0219	0.0165	0.1842	Ischemic stroke
	rs780093	T	-0.0048	0.0165	0.772	Ischemic stroke
	rs780094	T	-0.0056	0.0165	0.7336	Ischemic stroke
	rs7935946	T	-0.0245	0.0441	0.5787	Ischemic stroke
	rs7942717	A	0.0107	0.0374	0.7752	Ischemic stroke
	rs8523	A	-0.0276	0.0165	0.09501	Ischemic stroke
	rs916924	T	0.0176	0.0452	0.6976	Ischemic stroke
	rs9295733	A	-0.0288	0.0171	0.0911	Ischemic stroke
	rs9295757	T	-0.0269	0.019	0.1565	Ischemic stroke
	rs9295763	C	-0.0227	0.017	0.1824	Ischemic stroke
	rs9295764	A	0.0226	0.0166	0.1742	Ischemic stroke
	rs9348766	T	-0.0425	0.0196	0.03031	Ischemic stroke
	rs9366664	T	-0.0191	0.0161	0.2352	Ischemic stroke
	rs9366669	A	0.0073	0.0189	0.6992	Ischemic stroke
	rs9368506	T	-0.0422	0.0197	0.03187	Ischemic stroke
	rs9368564	A	0.0245	0.0199	0.2181	Ischemic stroke
	rs9379969	A	-0.0088	0.0191	0.6453	Ischemic stroke
	rs9393800	A	0.0088	0.0192	0.6456	Ischemic stroke
	rs9393804	T	0.0127	0.0177	0.4713	Ischemic stroke
	rs9393903	A	-0.0224	0.0187	0.2315	Ischemic stroke
	rs9393915	T	-0.0215	0.0203	0.2914	Ischemic stroke
	rs9461310	A	-0.0075	0.0188	0.6899	Ischemic stroke
	rs946350	C	-0.0168	0.0164	0.3048	Ischemic stroke
	rs9467921	C	-0.0083	0.0185	0.6557	Ischemic stroke
	rs953413	A	-0.0292	0.0161	0.06911	Ischemic stroke
	rs968567	T	-0.0066	0.0209	0.7506	Ischemic stroke
	rs976081	T	-0.0006	0.019	0.9738	Ischemic stroke
	rs9791208	T	0.043	0.0191	0.02434	Ischemic stroke
	rs1000778	A	-0.0217	0.0039	7.905e-08	HDL cholesterol
	rs1007323	T	0.0022	0.0048	0.532	HDL cholesterol
	rs102275	T	0.0391	0.0035	6.404e-28	HDL cholesterol
	rs108499	T	-0.0412	0.0051	4.849e-17	HDL cholesterol
	rs1109748	A	-0.029	0.0073	0.0001567	HDL cholesterol
	rs11230815	C	0.0188	0.0059	0.0003536	HDL cholesterol
	rs12190237	A	-0.001	0.0038	0.687	HDL cholesterol
	rs12195587	A	-0.0104	0.0067	0.2354	HDL cholesterol
	rs12199131	A	-0.0036	0.0055	0.5917	HDL cholesterol
	rs12200867	C	0.0009	0.0059	0.7393	HDL cholesterol
	rs12207488	A	-0.0012	0.0056	0.8222	HDL cholesterol
	rs12213249	T	-0.0059	0.0056	0.3456	HDL cholesterol
	rs12214825	T	-0.0025	0.0056	0.6992	HDL cholesterol
	rs1225717	A	-0.0038	0.0049	0.3561	HDL cholesterol
	rs1225737	T	0.0016	0.0048	0.4889	HDL cholesterol
	rs1225741	A	-0.002	0.0048	0.5602	HDL cholesterol
	rs1225744	T	-0.0005	0.0048	0.8295	HDL cholesterol
	rs1225753	A	-0.001	0.0048	0.7181	HDL cholesterol
	rs12526913	A	0.0002	0.0052	0.5557	HDL cholesterol
	rs1260326	T	-0.0113	0.0035	0.001737	HDL cholesterol
	rs12665478	A	-0.0006	0.0052	0.6195	HDL cholesterol
	rs1321535	T	0.0008	0.0052	0.658	HDL cholesterol
	rs1323739	C	-0.0009	0.0048	0.6157	HDL cholesterol
	rs1359159	C	-0.0008	0.0068	0.9514	HDL cholesterol
	rs13966	T	0.0032	0.0037	0.5333	HDL cholesterol
	rs149803	C	-0.0149	0.0052	0.003286	HDL cholesterol
	rs1535	A	0.0391	0.0036	5.74e-27	HDL cholesterol
	rs1570069	A	-0.0025	0.0048	0.4038	HDL cholesterol
	rs1578068	T	0.001	0.0058	0.7127	HDL cholesterol
	rs1692120	A	0.011	0.0051	0.03302	HDL cholesterol
	rs17156442	T	-0.0374	0.0078	6.863e-05	HDL cholesterol
	rs174448	A	0.0259	0.0043	3.096e-09	HDL cholesterol
	rs174449	A	0.0286	0.0036	4.997e-15	HDL cholesterol
	rs174450	T	0.0231	0.0035	2.424e-10	HDL cholesterol
	rs174455	A	0.0237	0.0036	2.163e-11	HDL cholesterol
	rs174456	A	0.0221	0.0039	5.563e-08	HDL cholesterol
	rs174468	A	0.0143	0.0037	0.0001033	HDL cholesterol
	rs174469	T	-0.0143	0.0056	0.01732	HDL cholesterol
	rs174472	A	0.0024	0.0044	0.7855	HDL cholesterol
	rs174476	T	0.0129	0.0039	0.001115	HDL cholesterol
	rs174478	T	-0.0117	0.0037	0.001716	HDL cholesterol
	rs174479	C	0.0153	0.005	0.004663	HDL cholesterol
	rs174528	T	0.0364	0.0035	2.087e-24	HDL cholesterol
	rs174532	A	0.0212	0.0039	6.931e-08	HDL cholesterol
	rs174534	A	0.0385	0.0051	3.677e-15	HDL cholesterol
	rs174535	T	0.0392	0.0035	9.036e-28	HDL cholesterol
	rs174536	A	0.0465	0.0049	1.713e-21	HDL cholesterol
	rs174537	T	-0.0386	0.0035	4.268e-27	HDL cholesterol
	rs174538	A	-0.0332	0.0037	7.897e-20	HDL cholesterol
	rs174541	T	0.0454	0.005	9.612e-21	HDL cholesterol
	rs174545	C	0.0464	0.005	1.764e-21	HDL cholesterol
	rs174546	T	-0.0391	0.0035	8.301e-28	HDL cholesterol
	rs174547	T	0.0389	0.0035	4.045e-27	HDL cholesterol
	rs174548	C	0.0369	0.0037	4.756e-23	HDL cholesterol
	rs174549	A	-0.0362	0.0036	4.343e-23	HDL cholesterol
	rs174550	T	0.039	0.0035	1.355e-27	HDL cholesterol
	rs174555	T	0.0358	0.0036	7.323e-23	HDL cholesterol
	rs174556	T	-0.0361	0.0037	9.647e-23	HDL cholesterol
	rs174570	T	-0.0404	0.0047	2.414e-17	HDL cholesterol
	rs174574	A	-0.0368	0.0044	8.584e-16	HDL cholesterol
	rs174575	C	0.0294	0.004	2.26e-12	HDL cholesterol
	rs174576	A	-0.0382	0.0035	3.224e-26	HDL cholesterol
	rs174577	A	-0.0386	0.0035	9.743e-27	HDL cholesterol
	rs174578	A	-0.0354	0.0044	8.628e-15	HDL cholesterol
	rs174579	T	-0.0237	0.0043	1.146e-07	HDL cholesterol
	rs174583	T	-0.0387	0.0035	1.19e-26	HDL cholesterol
	rs174589	C	0.0298	0.0061	5.665e-07	HDL cholesterol
	rs174591	A	-0.0333	0.004	4.525e-15	HDL cholesterol
	rs174593	T	0.0287	0.0044	3.038e-10	HDL cholesterol
	rs174597	C	-0.0211	0.0044	2.671e-06	HDL cholesterol
	rs174601	T	-0.0386	0.0036	3.348e-26	HDL cholesterol
	rs174602	T	0.0367	0.0055	5.722e-11	HDL cholesterol
	rs174605	T	-0.0221	0.0044	5.376e-08	HDL cholesterol
	rs174611	T	0.0178	0.0039	1.043e-06	HDL cholesterol
	rs174616	A	-0.0205	0.0034	8.103e-09	HDL cholesterol
	rs174626	A	0.0215	0.0035	2.51e-09	HDL cholesterol
	rs174627	A	-0.0081	0.0051	0.1125	HDL cholesterol
	rs174634	C	0.024	0.004	1.075e-08	HDL cholesterol
	rs17606561	A	-0.0074	0.0058	0.2597	HDL cholesterol
	rs17674802	A	-0.0025	0.0058	0.5942	HDL cholesterol
	rs17675073	A	-0.0109	0.0067	0.1985	HDL cholesterol
	rs17675322	A	-0.0004	0.0051	0.6396	HDL cholesterol
	rs17762402	A	0.0295	0.0077	6.655e-05	HDL cholesterol
	rs17764324	T	-0.0278	0.0083	0.0001158	HDL cholesterol
	rs17764935	A	-0.0155	0.0079	0.01617	HDL cholesterol
	rs17831757	T	0.0279	0.008	6.953e-05	HDL cholesterol
	rs198426	T	0.0012	0.005	0.9954	HDL cholesterol
	rs198462	A	0.0032	0.0034	0.2598	HDL cholesterol
	rs198464	A	0.0077	0.0048	0.07593	HDL cholesterol
	rs198476	A	0.002	0.0042	0.5968	HDL cholesterol
	rs2072114	A	0.0399	0.0048	1.441e-16	HDL cholesterol
	rs2147041	A	0.0009	0.0051	0.7073	HDL cholesterol
	rs2180725	T	0.0069	0.0058	0.2575	HDL cholesterol
	rs2235093	A	-0.0001	0.0043	0.8798	HDL cholesterol
	rs2236212	C	0.0004	0.0048	0.6936	HDL cholesterol
	rs2269928	T	0.0065	0.0052	0.07632	HDL cholesterol
	rs2281591	A	0.007	0.0058	0.2851	HDL cholesterol
	rs2295600	A	-0.0036	0.0049	0.3817	HDL cholesterol
	rs2295601	A	-0.0077	0.0059	0.2188	HDL cholesterol
	rs2295602	T	-0.0021	0.0048	0.4727	HDL cholesterol
	rs2327323	C	0.0013	0.0059	0.6678	HDL cholesterol
	rs2327325	A	-0.0035	0.0058	0.5114	HDL cholesterol
	rs2521572	T	-0.0176	0.0086	0.05314	HDL cholesterol
	rs2524299	A	0.0411	0.0048	3.893e-17	HDL cholesterol
	rs2526678	A	-0.0303	0.0056	9.775e-09	HDL cholesterol
	rs2727270	T	-0.0531	0.0072	3.476e-14	HDL cholesterol
	rs2727271	A	0.0408	0.0049	1.616e-16	HDL cholesterol
	rs2845573	A	0.036	0.0056	3.448e-11	HDL cholesterol
	rs2851682	A	0.0306	0.0055	2.762e-09	HDL cholesterol
	rs3734397	A	-0.0031	0.0041	0.4536	HDL cholesterol
	rs3734398	T	0.0001	0.0048	0.6155	HDL cholesterol
	rs3756963	T	0.0081	0.0058	0.1806	HDL cholesterol
	rs3798707	T	0.0023	0.0048	0.4017	HDL cholesterol
	rs3798711	T	-0.0023	0.0048	0.431	HDL cholesterol
	rs3798713	C	0.0005	0.0049	0.6646	HDL cholesterol
	rs3798719	T	-0.0089	0.0057	0.1191	HDL cholesterol
	rs3798721	A	0.0102	0.0057	0.07245	HDL cholesterol
	rs3798722	A	0.0091	0.0057	0.1012	HDL cholesterol
	rs3798723	A	-0.01	0.0058	0.09012	HDL cholesterol
	rs3846851	A	-0.0028	0.0058	0.7064	HDL cholesterol
	rs412334	T	0.0191	0.0052	0.0001637	HDL cholesterol
	rs422249	T	-0.0223	0.0045	3.675e-07	HDL cholesterol
	rs4246215	T	-0.0381	0.0041	5.396e-21	HDL cholesterol
	rs4532436	C	-0.0021	0.0048	0.4228	HDL cholesterol
	rs4711146	T	-0.0033	0.0049	0.4064	HDL cholesterol
	rs4711171	T	-0.001	0.0052	0.7039	HDL cholesterol
	rs4713044	A	-0.0007	0.0052	0.8753	HDL cholesterol
	rs4713103	T	0.0037	0.0049	0.3521	HDL cholesterol
	rs4713165	T	0.0006	0.0052	0.6316	HDL cholesterol
	rs4713169	C	-0.0007	0.0052	0.629	HDL cholesterol
	rs498793	T	0.0099	0.0038	0.00864	HDL cholesterol
	rs509360	A	0.03	0.0054	1.84e-09	HDL cholesterol
	rs526126	C	0.0079	0.0059	0.1396	HDL cholesterol
	rs569258	T	0.0009	0.0037	0.7403	HDL cholesterol
	rs579383	A	-0.0008	0.0036	0.9045	HDL cholesterol
	rs6456745	A	0.0008	0.005	0.4827	HDL cholesterol
	rs650436	T	0.0011	0.0037	0.7811	HDL cholesterol
	rs666870	A	0.0226	0.0055	7.941e-05	HDL cholesterol
	rs6900220	T	0.0009	0.0051	0.677	HDL cholesterol
	rs6918936	C	0.0042	0.0049	0.3117	HDL cholesterol
	rs6920247	C	-0.0034	0.0049	0.3883	HDL cholesterol
	rs6928281	T	-0.0006	0.0052	0.8933	HDL cholesterol
	rs6936315	T	0.0087	0.0067	0.2629	HDL cholesterol
	rs695867	A	0.0351	0.0096	0.0003512	HDL cholesterol
	rs7104849	A	0.0184	0.0054	0.0002082	HDL cholesterol
	rs7394871	A	-0.0379	0.0134	0.001038	HDL cholesterol
	rs740006	T	-0.0082	0.0068	0.08408	HDL cholesterol
	rs7482316	A	0.0177	0.0055	0.0003935	HDL cholesterol
	rs7743830	A	-0.0023	0.0049	0.4232	HDL cholesterol
	rs7744440	T	0.008	0.0057	0.144	HDL cholesterol
	rs7759825	T	0.0026	0.0052	0.6749	HDL cholesterol
	rs7773173	C	0.0013	0.0048	0.6477	HDL cholesterol
	rs780093	T	-0.0103	0.0035	0.004484	HDL cholesterol
	rs780094	T	-0.011	0.0035	0.002668	HDL cholesterol
	rs7935946	T	-0.0387	0.0079	4.27e-05	HDL cholesterol
	rs7942717	A	0.0397	0.0068	1.283e-08	HDL cholesterol
	rs8523	A	0.0023	0.0049	0.4456	HDL cholesterol
	rs916924	T	0.0373	0.0077	5.058e-05	HDL cholesterol
	rs9295733	A	0.0036	0.0049	0.3738	HDL cholesterol
	rs9295757	T	-0.0077	0.0058	0.1886	HDL cholesterol
	rs9295763	C	-0.0004	0.0049	0.6407	HDL cholesterol
	rs9295764	A	0.0009	0.0051	0.7073	HDL cholesterol
	rs9348766	T	-0.0024	0.0058	0.608	HDL cholesterol
	rs9366664	T	0.0032	0.0049	0.3694	HDL cholesterol
	rs9366669	A	-0.0049	0.0058	0.5222	HDL cholesterol
	rs9368506	T	-0.0025	0.0059	0.5866	HDL cholesterol
	rs9368564	A	0.0082	0.006	0.1847	HDL cholesterol
	rs9379969	A	-0.0007	0.0056	0.8916	HDL cholesterol
	rs9393800	A	0.0004	0.0056	0.9065	HDL cholesterol
	rs9393804	T	0.003	0.0052	0.6317	HDL cholesterol
	rs9393903	A	-0.0101	0.0058	0.09451	HDL cholesterol
	rs9393915	T	-0.0101	0.0063	0.1103	HDL cholesterol
	rs9461310	A	0.0061	0.0056	0.3889	HDL cholesterol
	rs946350	C	0.0033	0.0049	0.3618	HDL cholesterol
	rs9467921	C	0.0061	0.0056	0.4353	HDL cholesterol
	rs953413	A	0.0021	0.0048	0.4727	HDL cholesterol
	rs968567	T	-0.0172	0.0049	0.0006212	HDL cholesterol
	rs976081	T	-0.0027	0.0057	0.69	HDL cholesterol
	rs9791208	T	0.0018	0.0062	0.6757	HDL cholesterol
	rs1000778	A	-0.0257	0.0041	2.877e-10	LDL cholesterol
	rs1007323	T	-0.0028	0.0052	0.5253	LDL cholesterol
	rs102275	T	0.0512	0.0038	7.605e-40	LDL cholesterol
	rs108499	T	-0.0494	0.0056	1.166e-18	LDL cholesterol
	rs1109748	A	-0.0213	0.0078	0.006528	LDL cholesterol
	rs11230815	C	0.0407	0.0064	4.238e-09	LDL cholesterol
	rs12190237	A	-0.0053	0.0041	0.1847	LDL cholesterol
	rs12195587	A	-0.0037	0.0074	0.4868	LDL cholesterol
	rs12199131	A	-0.0061	0.0059	0.2494	LDL cholesterol
	rs12200867	C	-0.0012	0.0064	0.8087	LDL cholesterol
	rs12207488	A	-0.005	0.0061	0.5298	LDL cholesterol
	rs12213249	T	-0.0084	0.006	0.1447	LDL cholesterol
	rs12214825	T	-0.0053	0.006	0.2948	LDL cholesterol
	rs1225717	A	-0.0029	0.0053	0.5836	LDL cholesterol
	rs1225737	T	0.0057	0.0052	0.2487	LDL cholesterol
	rs1225741	A	0.0028	0.0052	0.5212	LDL cholesterol
	rs1225744	T	0.0022	0.0052	0.6172	LDL cholesterol
	rs1225753	A	0.0026	0.0052	0.5367	LDL cholesterol
	rs12526913	A	-0.0052	0.0057	0.2668	LDL cholesterol
	rs1260326	T	0.0206	0.0037	1.509e-07	LDL cholesterol
	rs12665478	A	0.006	0.0056	0.2012	LDL cholesterol
	rs1321535	T	-0.0048	0.0057	0.278	LDL cholesterol
	rs1323739	C	-0.0048	0.0052	0.3076	LDL cholesterol
	rs1359159	C	0.0098	0.0075	0.1103	LDL cholesterol
	rs13966	T	0.0096	0.004	0.008103	LDL cholesterol
	rs149803	C	-0.0343	0.0056	3.199e-09	LDL cholesterol
	rs1535	A	0.0529	0.0038	7.774e-41	LDL cholesterol
	rs1570069	A	-0.005	0.0052	0.2968	LDL cholesterol
	rs1578068	T	-0.0015	0.0063	0.7778	LDL cholesterol
	rs1692120	A	0.0137	0.0055	0.08198	LDL cholesterol
	rs17156442	T	-0.0204	0.0084	0.01857	LDL cholesterol
	rs174448	A	0.0353	0.0046	7.406e-14	LDL cholesterol
	rs174449	A	0.0327	0.0039	1.376e-16	LDL cholesterol
	rs174450	T	0.0312	0.0037	4.058e-16	LDL cholesterol
	rs174455	A	0.0315	0.0038	1.574e-16	LDL cholesterol
	rs174456	A	0.0265	0.0042	1.107e-10	LDL cholesterol
	rs174468	A	0.0287	0.004	1.229e-12	LDL cholesterol
	rs174469	T	-0.0229	0.0059	0.0001054	LDL cholesterol
	rs174472	A	0.0115	0.0047	0.01446	LDL cholesterol
	rs174476	T	0.029	0.0042	1.153e-11	LDL cholesterol
	rs174478	T	-0.0262	0.004	8.858e-11	LDL cholesterol
	rs174479	C	0.0156	0.0053	0.001681	LDL cholesterol
	rs174528	T	0.0482	0.0038	1.377e-35	LDL cholesterol
	rs174532	A	0.0353	0.0042	3.13e-16	LDL cholesterol
	rs174534	A	0.0484	0.0056	4.042e-18	LDL cholesterol
	rs174535	T	0.0504	0.0038	1.745e-38	LDL cholesterol
	rs174536	A	0.0505	0.0054	1.416e-20	LDL cholesterol
	rs174537	T	-0.0509	0.0038	3.942e-39	LDL cholesterol
	rs174538	A	-0.05	0.004	1.068e-34	LDL cholesterol
	rs174541	T	0.0516	0.0054	7.133e-21	LDL cholesterol
	rs174545	C	0.051	0.0054	7.17e-21	LDL cholesterol
	rs174546	T	-0.0512	0.0038	1.625e-39	LDL cholesterol
	rs174547	T	0.0505	0.0038	7.992e-38	LDL cholesterol
	rs174548	C	0.047	0.004	2.286e-31	LDL cholesterol
	rs174549	A	-0.05	0.0039	4.389e-36	LDL cholesterol
	rs174550	T	0.0514	0.0038	7.032e-40	LDL cholesterol
	rs174555	T	0.0499	0.0039	6.07e-36	LDL cholesterol
	rs174556	T	-0.0518	0.004	2.536e-37	LDL cholesterol
	rs174570	T	-0.0504	0.0051	4.418e-21	LDL cholesterol
	rs174574	A	-0.0528	0.0047	1.343e-28	LDL cholesterol
	rs174575	C	0.0395	0.0043	4.01e-19	LDL cholesterol
	rs174576	A	-0.0517	0.0038	4.415e-40	LDL cholesterol
	rs174577	A	-0.0523	0.0038	1.042e-40	LDL cholesterol
	rs174578	A	-0.0505	0.0046	1.033e-26	LDL cholesterol
	rs174579	T	-0.0376	0.0046	2.514e-15	LDL cholesterol
	rs174583	T	-0.0522	0.0038	7.003e-41	LDL cholesterol
	rs174589	C	0.0414	0.0067	1.513e-09	LDL cholesterol
	rs174591	A	-0.0384	0.0043	1.106e-17	LDL cholesterol
	rs174593	T	0.0381	0.0048	1.9e-14	LDL cholesterol
	rs174597	C	-0.0339	0.0047	8.15e-12	LDL cholesterol
	rs174601	T	-0.0497	0.0039	3.73e-36	LDL cholesterol
	rs174602	T	0.0316	0.0059	9.453e-08	LDL cholesterol
	rs174605	T	-0.037	0.0047	3.033e-14	LDL cholesterol
	rs174611	T	0.03	0.0042	2.786e-12	LDL cholesterol
	rs174616	A	-0.0308	0.0037	1.148e-15	LDL cholesterol
	rs174626	A	0.0295	0.0037	1.626e-14	LDL cholesterol
	rs174627	A	-0.0201	0.0055	0.0003903	LDL cholesterol
	rs174634	C	0.026	0.0043	1.022e-09	LDL cholesterol
	rs17606561	A	-0.0022	0.0063	0.8571	LDL cholesterol
	rs17674802	A	-0.0053	0.0064	0.5444	LDL cholesterol
	rs17675073	A	-0.0027	0.0073	0.5668	LDL cholesterol
	rs17675322	A	0.0049	0.0055	0.2974	LDL cholesterol
	rs17762402	A	0.0218	0.0083	0.005776	LDL cholesterol
	rs17764324	T	-0.0356	0.009	0.0001383	LDL cholesterol
	rs17764935	A	-0.0324	0.0086	2.508e-05	LDL cholesterol
	rs17831757	T	0.0341	0.0088	0.0001909	LDL cholesterol
	rs198426	T	0.0151	0.0055	0.04648	LDL cholesterol
	rs198462	A	0.0167	0.0037	9.119e-05	LDL cholesterol
	rs198464	A	0.0121	0.0052	0.07556	LDL cholesterol
	rs198476	A	0.0193	0.0045	0.0003166	LDL cholesterol
	rs2072114	A	0.0454	0.0052	2.465e-17	LDL cholesterol
	rs2147041	A	-0.0047	0.0056	0.2918	LDL cholesterol
	rs2180725	T	0.002	0.0063	0.8793	LDL cholesterol
	rs2235093	A	0.0092	0.0046	0.03085	LDL cholesterol
	rs2236212	C	0.0055	0.0052	0.2513	LDL cholesterol
	rs2269928	T	0.0305	0.0055	9.585e-08	LDL cholesterol
	rs2281591	A	0.0023	0.0063	0.8464	LDL cholesterol
	rs2295600	A	-0.0026	0.0053	0.5914	LDL cholesterol
	rs2295601	A	-0.0047	0.0064	0.5365	LDL cholesterol
	rs2295602	T	-0.0049	0.0053	0.3128	LDL cholesterol
	rs2327323	C	-0.002	0.0064	0.7099	LDL cholesterol
	rs2327325	A	-0.005	0.0064	0.5959	LDL cholesterol
	rs2521572	T	-0.0241	0.0092	0.007645	LDL cholesterol
	rs2524299	A	0.0449	0.0052	4.508e-17	LDL cholesterol
	rs2526678	A	-0.0526	0.0061	1.467e-16	LDL cholesterol
	rs2727270	T	-0.0415	0.0078	1.009e-07	LDL cholesterol
	rs2727271	A	0.0429	0.0053	3.69e-15	LDL cholesterol
	rs2845573	A	0.0536	0.0061	1.235e-17	LDL cholesterol
	rs2851682	A	0.0522	0.0059	3.919e-17	LDL cholesterol
	rs3734397	A	-0.0061	0.0044	0.1424	LDL cholesterol
	rs3734398	T	-0.0055	0.0052	0.2602	LDL cholesterol
	rs3756963	T	0.0017	0.0063	0.908	LDL cholesterol
	rs3798707	T	0.0057	0.0052	0.2338	LDL cholesterol
	rs3798711	T	-0.0055	0.0052	0.2503	LDL cholesterol
	rs3798713	C	0.0053	0.0053	0.2752	LDL cholesterol
	rs3798719	T	-0.0034	0.0062	0.6826	LDL cholesterol
	rs3798721	A	0.002	0.0062	0.8426	LDL cholesterol
	rs3798722	A	0.0004	0.0062	0.9848	LDL cholesterol
	rs3798723	A	-0.0037	0.0064	0.7038	LDL cholesterol
	rs3846851	A	-0.0038	0.0064	0.3787	LDL cholesterol
	rs412334	T	0.027	0.0055	1.074e-06	LDL cholesterol
	rs422249	T	-0.0335	0.0048	8.564e-12	LDL cholesterol
	rs4246215	T	-0.0518	0.0043	4.474e-31	LDL cholesterol
	rs4532436	C	-0.0061	0.0052	0.2222	LDL cholesterol
	rs4711146	T	-0.0026	0.0054	0.5699	LDL cholesterol
	rs4711171	T	0.0062	0.0056	0.1827	LDL cholesterol
	rs4713044	A	-0.0015	0.0056	0.9959	LDL cholesterol
	rs4713103	T	0.0025	0.0053	0.5888	LDL cholesterol
	rs4713165	T	-0.0049	0.0056	0.2673	LDL cholesterol
	rs4713169	C	0.005	0.0057	0.2621	LDL cholesterol
	rs498793	T	0.0185	0.0041	8.498e-06	LDL cholesterol
	rs509360	A	0.0163	0.0058	0.001267	LDL cholesterol
	rs526126	C	0.0207	0.0063	0.002242	LDL cholesterol
	rs569258	T	-0.0136	0.004	0.003381	LDL cholesterol
	rs579383	A	-0.0173	0.0038	4.922e-05	LDL cholesterol
	rs6456745	A	0.0002	0.0054	0.8572	LDL cholesterol
	rs650436	T	0.0182	0.0039	2.155e-05	LDL cholesterol
	rs666870	A	0.0303	0.006	2.16e-07	LDL cholesterol
	rs6900220	T	-0.0054	0.0056	0.2527	LDL cholesterol
	rs6918936	C	0.0023	0.0054	0.5995	LDL cholesterol
	rs6920247	C	-0.0024	0.0054	0.5888	LDL cholesterol
	rs6928281	T	-0.0011	0.0057	0.9297	LDL cholesterol
	rs6936315	T	0.0044	0.0073	0.5125	LDL cholesterol
	rs695867	A	0.0253	0.0104	0.02177	LDL cholesterol
	rs7104849	A	0.0312	0.0058	4.604e-07	LDL cholesterol
	rs7394871	A	-0.0506	0.0149	0.0002791	LDL cholesterol
	rs740006	T	-0.0128	0.0072	0.06415	LDL cholesterol
	rs7482316	A	0.0292	0.0059	3.266e-06	LDL cholesterol
	rs7743830	A	-0.0052	0.0053	0.2931	LDL cholesterol
	rs7744440	T	0.0029	0.0062	0.6921	LDL cholesterol
	rs7759825	T	0.0072	0.0056	0.2112	LDL cholesterol
	rs7773173	C	-0.0024	0.0052	0.5588	LDL cholesterol
	rs780093	T	0.0223	0.0037	2.359e-08	LDL cholesterol
	rs780094	T	0.0211	0.0037	1.016e-07	LDL cholesterol
	rs7935946	T	-0.0211	0.0085	0.01977	LDL cholesterol
	rs7942717	A	0.023	0.0073	0.002012	LDL cholesterol
	rs8523	A	0.004	0.0053	0.3685	LDL cholesterol
	rs916924	T	0.0179	0.0083	0.04333	LDL cholesterol
	rs9295733	A	0.0032	0.0053	0.5198	LDL cholesterol
	rs9295757	T	-0.0018	0.0063	0.888	LDL cholesterol
	rs9295763	C	0.006	0.0053	0.1997	LDL cholesterol
	rs9295764	A	-0.0047	0.0056	0.2918	LDL cholesterol
	rs9348766	T	-0.0053	0.0063	0.5597	LDL cholesterol
	rs9366664	T	-0.0007	0.0053	0.6432	LDL cholesterol
	rs9366669	A	-0.0083	0.0063	0.1634	LDL cholesterol
	rs9368506	T	-0.0056	0.0064	0.5434	LDL cholesterol
	rs9368564	A	-0.0012	0.0065	0.7192	LDL cholesterol
	rs9379969	A	-0.0047	0.006	0.5608	LDL cholesterol
	rs9393800	A	0.0051	0.0061	0.4981	LDL cholesterol
	rs9393804	T	0.0062	0.0056	0.2695	LDL cholesterol
	rs9393903	A	-0.0006	0.0063	0.9279	LDL cholesterol
	rs9393915	T	0.0008	0.0069	0.716	LDL cholesterol
	rs9461310	A	0.0074	0.0061	0.2046	LDL cholesterol
	rs946350	C	-0.0007	0.0053	0.6494	LDL cholesterol
	rs9467921	C	0.0078	0.0061	0.1876	LDL cholesterol
	rs953413	A	0.0049	0.0053	0.3128	LDL cholesterol
	rs968567	T	-0.0355	0.0053	8.914e-11	LDL cholesterol
	rs976081	T	-0.0029	0.0062	0.4491	LDL cholesterol
	rs9791208	T	0.0111	0.0068	0.209	LDL cholesterol
	rs1000778	A	-0.0245	0.004	1.203e-09	Total cholesterol
	rs1007323	T	-0.0058	0.0051	0.282	Total cholesterol
	rs102275	T	0.0481	0.0036	8.098e-38	Total cholesterol
	rs108499	T	-0.0505	0.0055	4.536e-20	Total cholesterol
	rs1109748	A	-0.0299	0.0074	0.0001476	Total cholesterol
	rs11230815	C	0.0361	0.0061	1.854e-08	Total cholesterol
	rs12190237	A	0.0001	0.0039	0.8739	Total cholesterol
	rs12195587	A	-0.0027	0.0072	0.5557	Total cholesterol
	rs12199131	A	-0.0072	0.0058	0.2038	Total cholesterol
	rs12200867	C	0.0002	0.0062	0.9455	Total cholesterol
	rs12207488	A	-0.0076	0.0059	0.3075	Total cholesterol
	rs12213249	T	-0.0089	0.0059	0.1212	Total cholesterol
	rs12214825	T	-0.0066	0.0059	0.2437	Total cholesterol
	rs1225717	A	0.0018	0.0052	0.9047	Total cholesterol
	rs1225737	T	0.0015	0.0051	0.6285	Total cholesterol
	rs1225741	A	0.006	0.0051	0.2623	Total cholesterol
	rs1225744	T	0.0061	0.0051	0.2716	Total cholesterol
	rs1225753	A	0.0063	0.0051	0.2687	Total cholesterol
	rs12526913	A	0	0.0056	0.7413	Total cholesterol
	rs1260326	T	0.0512	0.0036	3.079e-42	Total cholesterol
	rs12665478	A	0	0.0055	0.7234	Total cholesterol
	rs1321535	T	0.0007	0.0055	0.8014	Total cholesterol
	rs1323739	C	-0.0009	0.0051	0.7433	Total cholesterol
	rs1359159	C	0.0125	0.0073	0.0492	Total cholesterol
	rs13966	T	0.0072	0.0038	0.04996	Total cholesterol
	rs149803	C	-0.0324	0.0053	2.979e-09	Total cholesterol
	rs1535	A	0.0497	0.0037	8.624e-39	Total cholesterol
	rs1570069	A	-0.0011	0.0051	0.6782	Total cholesterol
	rs1578068	T	0	0.0062	0.9582	Total cholesterol
	rs1692120	A	0.0141	0.0053	0.08561	Total cholesterol
	rs17156442	T	-0.0235	0.0081	0.009077	Total cholesterol
	rs174448	A	0.0333	0.0044	1.281e-13	Total cholesterol
	rs174449	A	0.0317	0.0038	2.457e-16	Total cholesterol
	rs174450	T	0.0327	0.0036	2.923e-18	Total cholesterol
	rs174455	A	0.0291	0.0037	5.406e-15	Total cholesterol
	rs174456	A	0.0252	0.004	6.183e-10	Total cholesterol
	rs174468	A	0.0232	0.0038	1.831e-09	Total cholesterol
	rs174469	T	-0.018	0.0057	0.001589	Total cholesterol
	rs174472	A	0.0058	0.0044	0.1816	Total cholesterol
	rs174476	T	0.0241	0.0041	4.786e-09	Total cholesterol
	rs174478	T	-0.02	0.0039	1.546e-07	Total cholesterol
	rs174479	C	0.0118	0.0052	0.01918	Total cholesterol
	rs174528	T	0.0451	0.0037	1.18e-33	Total cholesterol
	rs174532	A	0.0331	0.0041	9.511e-16	Total cholesterol
	rs174534	A	0.0489	0.0055	6.778e-19	Total cholesterol
	rs174535	T	0.0473	0.0036	1.667e-36	Total cholesterol
	rs174536	A	0.0511	0.0053	1.62e-21	Total cholesterol
	rs174537	T	-0.0476	0.0037	5.594e-37	Total cholesterol
	rs174538	A	-0.0461	0.0038	2.454e-32	Total cholesterol
	rs174541	T	0.0526	0.0053	4.134e-22	Total cholesterol
	rs174545	C	0.0514	0.0053	1.066e-21	Total cholesterol
	rs174546	T	-0.0479	0.0036	2.619e-37	Total cholesterol
	rs174547	T	0.0472	0.0037	1.35e-35	Total cholesterol
	rs174548	C	0.0434	0.0038	1.983e-28	Total cholesterol
	rs174549	A	-0.0474	0.0038	2.051e-34	Total cholesterol
	rs174550	T	0.0482	0.0037	1.068e-37	Total cholesterol
	rs174555	T	0.0472	0.0038	2.697e-34	Total cholesterol
	rs174556	T	-0.049	0.0038	1.203e-35	Total cholesterol
	rs174570	T	-0.0462	0.0049	1.173e-19	Total cholesterol
	rs174574	A	-0.0477	0.0044	4.144e-26	Total cholesterol
	rs174575	C	0.0343	0.0041	1.043e-15	Total cholesterol
	rs174576	A	-0.048	0.0037	3.235e-37	Total cholesterol
	rs174577	A	-0.0485	0.0037	1.051e-37	Total cholesterol
	rs174578	A	-0.042	0.0044	4.411e-21	Total cholesterol
	rs174579	T	-0.0327	0.0044	6.002e-13	Total cholesterol
	rs174583	T	-0.0484	0.0037	6.054e-38	Total cholesterol
	rs174589	C	0.0427	0.0065	1.251e-10	Total cholesterol
	rs174591	A	-0.0365	0.0042	2.77e-17	Total cholesterol
	rs174593	T	0.0376	0.0046	3.797e-15	Total cholesterol
	rs174597	C	-0.0292	0.0046	3.081e-10	Total cholesterol
	rs174601	T	-0.0465	0.0038	4.247e-34	Total cholesterol
	rs174602	T	0.0334	0.0056	2.346e-09	Total cholesterol
	rs174605	T	-0.034	0.0045	4.799e-13	Total cholesterol
	rs174611	T	0.0241	0.0041	4.65e-09	Total cholesterol
	rs174616	A	-0.0306	0.0036	1.105e-16	Total cholesterol
	rs174626	A	0.0299	0.0036	1.293e-15	Total cholesterol
	rs174627	A	-0.0123	0.0053	0.02992	Total cholesterol
	rs174634	C	0.0267	0.0042	2.935e-10	Total cholesterol
	rs17606561	A	-0.0033	0.0062	0.7023	Total cholesterol
	rs17674802	A	-0.0068	0.0062	0.4327	Total cholesterol
	rs17675073	A	-0.0014	0.0072	0.6337	Total cholesterol
	rs17675322	A	-0.0003	0.0054	0.8007	Total cholesterol
	rs17762402	A	0.0202	0.0079	0.002696	Total cholesterol
	rs17764324	T	-0.0334	0.0088	9.63e-05	Total cholesterol
	rs17764935	A	-0.0257	0.0083	0.0001906	Total cholesterol
	rs17831757	T	0.0324	0.0084	7.849e-05	Total cholesterol
	rs198426	T	0.0164	0.0053	0.03094	Total cholesterol
	rs198462	A	0.0171	0.0036	3.612e-05	Total cholesterol
	rs198464	A	0.0135	0.0051	0.05503	Total cholesterol
	rs198476	A	0.0202	0.0043	6.66e-05	Total cholesterol
	rs2072114	A	0.045	0.005	2.353e-18	Total cholesterol
	rs2147041	A	0.0007	0.0055	0.8233	Total cholesterol
	rs2180725	T	0.0039	0.0062	0.6253	Total cholesterol
	rs2235093	A	0.006	0.0044	0.1644	Total cholesterol
	rs2236212	C	0.0012	0.0051	0.6765	Total cholesterol
	rs2269928	T	0.0277	0.0053	5.107e-07	Total cholesterol
	rs2281591	A	0.0038	0.0062	0.6405	Total cholesterol
	rs2295600	A	0.0028	0.0052	0.7716	Total cholesterol
	rs2295601	A	-0.0069	0.0063	0.3308	Total cholesterol
	rs2295602	T	-0.0006	0.0051	0.7328	Total cholesterol
	rs2327323	C	0.0003	0.0063	0.9403	Total cholesterol
	rs2327325	A	-0.0066	0.0062	0.3878	Total cholesterol
	rs2521572	T	-0.029	0.0088	0.001156	Total cholesterol
	rs2524299	A	0.0439	0.005	2.341e-17	Total cholesterol
	rs2526678	A	-0.0465	0.0059	7.637e-15	Total cholesterol
	rs2727270	T	-0.042	0.0077	6.533e-08	Total cholesterol
	rs2727271	A	0.043	0.0051	4.114e-16	Total cholesterol
	rs2845573	A	0.051	0.0059	1.132e-17	Total cholesterol
	rs2851682	A	0.0471	0.0057	1.028e-15	Total cholesterol
	rs3734397	A	-0.0062	0.0042	0.1149	Total cholesterol
	rs3734398	T	-0.0018	0.0051	0.6093	Total cholesterol
	rs3756963	T	0.0036	0.0062	0.6466	Total cholesterol
	rs3798707	T	0.0018	0.0051	0.5897	Total cholesterol
	rs3798711	T	-0.0015	0.0051	0.6256	Total cholesterol
	rs3798713	C	0.0009	0.0052	0.7427	Total cholesterol
	rs3798719	T	-0.0067	0.0061	0.3137	Total cholesterol
	rs3798721	A	0.006	0.0061	0.3768	Total cholesterol
	rs3798722	A	0.0038	0.0061	0.5519	Total cholesterol
	rs3798723	A	-0.0075	0.0063	0.2795	Total cholesterol
	rs3846851	A	-0.009	0.0062	0.08713	Total cholesterol
	rs412334	T	0.0243	0.0053	2.433e-06	Total cholesterol
	rs422249	T	-0.0292	0.0045	2.73e-10	Total cholesterol
	rs4246215	T	-0.05	0.0042	6.369e-31	Total cholesterol
	rs4532436	C	-0.0025	0.0051	0.509	Total cholesterol
	rs4711146	T	0.0028	0.0052	0.7574	Total cholesterol
	rs4711171	T	0.0001	0.0055	0.6744	Total cholesterol
	rs4713044	A	-0.0007	0.0055	0.9174	Total cholesterol
	rs4713103	T	-0.0026	0.0052	0.8029	Total cholesterol
	rs4713165	T	0.0007	0.0055	0.8132	Total cholesterol
	rs4713169	C	-0.0001	0.0056	0.7668	Total cholesterol
	rs498793	T	0.0178	0.0039	3.305e-06	Total cholesterol
	rs509360	A	0.0162	0.0057	0.001051	Total cholesterol
	rs526126	C	0.016	0.006	0.009436	Total cholesterol
	rs569258	T	-0.0144	0.0038	0.001601	Total cholesterol
	rs579383	A	-0.0171	0.0037	3.108e-05	Total cholesterol
	rs6456745	A	-0.0018	0.0053	0.7298	Total cholesterol
	rs650436	T	0.0185	0.0038	6.593e-06	Total cholesterol
	rs666870	A	0.0281	0.0059	1.12e-06	Total cholesterol
	rs6900220	T	-0.0001	0.0054	0.743	Total cholesterol
	rs6918936	C	-0.0027	0.0052	0.7909	Total cholesterol
	rs6920247	C	0.0028	0.0052	0.7697	Total cholesterol
	rs6928281	T	-0.0004	0.0055	0.8704	Total cholesterol
	rs6936315	T	0.0027	0.0072	0.6635	Total cholesterol
	rs695867	A	0.0243	0.0101	0.01309	Total cholesterol
	rs7104849	A	0.0279	0.0056	1.111e-06	Total cholesterol
	rs7394871	A	-0.0449	0.0144	0.0005133	Total cholesterol
	rs740006	T	-0.0108	0.0069	0.1047	Total cholesterol
	rs7482316	A	0.0249	0.0057	1.349e-05	Total cholesterol
	rs7743830	A	-0.0014	0.0052	0.6359	Total cholesterol
	rs7744440	T	0.0065	0.0061	0.3211	Total cholesterol
	rs7759825	T	0.0078	0.0055	0.1961	Total cholesterol
	rs7773173	C	-0.0059	0.0051	0.2983	Total cholesterol
	rs780093	T	0.0515	0.0036	2.591e-42	Total cholesterol
	rs780094	T	0.0504	0.0036	5.278e-41	Total cholesterol
	rs7935946	T	-0.025	0.0082	0.006962	Total cholesterol
	rs7942717	A	0.0288	0.007	0.0001018	Total cholesterol
	rs8523	A	-0.0002	0.0052	0.8442	Total cholesterol
	rs916924	T	0.0195	0.008	0.03272	Total cholesterol
	rs9295733	A	-0.002	0.0052	0.884	Total cholesterol
	rs9295757	T	-0.0041	0.0062	0.6003	Total cholesterol
	rs9295763	C	0.0007	0.0052	0.6496	Total cholesterol
	rs9295764	A	0.0007	0.0055	0.8233	Total cholesterol
	rs9348766	T	-0.0066	0.0062	0.441	Total cholesterol
	rs9366664	T	-0.0007	0.0052	0.7418	Total cholesterol
	rs9366669	A	-0.008	0.0062	0.1739	Total cholesterol
	rs9368506	T	-0.0074	0.0063	0.3481	Total cholesterol
	rs9368564	A	0.0019	0.0064	0.8249	Total cholesterol
	rs9379969	A	-0.007	0.0059	0.3598	Total cholesterol
	rs9393800	A	0.0078	0.0059	0.2779	Total cholesterol
	rs9393804	T	0.0069	0.0055	0.27	Total cholesterol
	rs9393903	A	-0.0037	0.0062	0.6337	Total cholesterol
	rs9393915	T	-0.0021	0.0067	0.8381	Total cholesterol
	rs9461310	A	0.0082	0.0059	0.1621	Total cholesterol
	rs946350	C	-0.0006	0.0052	0.7517	Total cholesterol
	rs9467921	C	0.008	0.006	0.1875	Total cholesterol
	rs953413	A	0.0006	0.0051	0.7328	Total cholesterol
	rs968567	T	-0.0316	0.0051	2.265e-09	Total cholesterol
	rs976081	T	-0.0085	0.0061	0.1009	Total cholesterol
	rs9791208	T	0.0111	0.0066	0.1956	Total cholesterol
	rs1000778	A	0.00537592	0.00282306	0.0568738	Diastolic blood pressure
	rs1007323	T	0.00237321	0.00249687	0.341871	Diastolic blood pressure
	rs102275	T	-0.00943355	0.00257774	0.000252633	Diastolic blood pressure
	rs108499	T	0.00819657	0.00259937	0.00161459	Diastolic blood pressure
	rs1109748	A	0.00208605	0.00475314	0.66075	Diastolic blood pressure
	rs11230815	C	-0.0018529	0.00388003	0.632972	Diastolic blood pressure
	rs12190237	A	-0.00312101	0.00269398	0.246656	Diastolic blood pressure
	rs12195587	A	-0.00299057	0.00318282	0.347425	Diastolic blood pressure
	rs12199131	A	-0.000332743	0.00275578	0.903894	Diastolic blood pressure
	rs12200867	C	0.00603508	0.00300983	0.0449511	Diastolic blood pressure
	rs12207488	A	-0.0010879	0.00281051	0.698694	Diastolic blood pressure
	rs12213249	T	-0.000840906	0.00283169	0.766495	Diastolic blood pressure
	rs12214825	T	-0.00023234	0.00275716	0.932844	Diastolic blood pressure
	rs1225717	A	-0.00127397	0.00247383	0.60657	Diastolic blood pressure
	rs1225737	T	0.00144562	0.00248434	0.560639	Diastolic blood pressure
	rs1225741	A	-0.00242486	0.00249758	0.331607	Diastolic blood pressure
	rs1225744	T	-0.00186462	0.00249458	0.454781	Diastolic blood pressure
	rs1225753	A	-0.00206964	0.00249238	0.406322	Diastolic blood pressure
	rs12526913	A	-0.00209625	0.00249192	0.400227	Diastolic blood pressure
	rs1260326	T	-0.000922469	0.0025169	0.713984	Diastolic blood pressure
	rs12665478	A	0.00201794	0.00249252	0.418171	Diastolic blood pressure
	rs1321535	T	-0.00209379	0.00249234	0.400858	Diastolic blood pressure
	rs1323739	C	-0.00213851	0.00249224	0.390855	Diastolic blood pressure
	rs1359159	C	0.000788928	0.00321893	0.806387	Diastolic blood pressure
	rs13966	T	0.00216954	0.00248763	0.383139	Diastolic blood pressure
	rs149803	C	0.00248841	0.00287094	0.386074	Diastolic blood pressure
	rs1535	A	-0.0095394	0.00258464	0.000223588	Diastolic blood pressure
	rs1570069	A	-0.00188317	0.00248574	0.448697	Diastolic blood pressure
	rs1578068	T	0.00625999	0.0030063	0.0373166	Diastolic blood pressure
	rs1692120	A	-0.00273741	0.00246321	0.266431	Diastolic blood pressure
	rs17156442	T	0.00828072	0.00580221	0.153533	Diastolic blood pressure
	rs174448	A	-0.0057159	0.00256912	0.0260925	Diastolic blood pressure
	rs174449	A	-0.00556084	0.00257359	0.0307165	Diastolic blood pressure
	rs174450	T	-0.00238813	0.00248389	0.336328	Diastolic blood pressure
	rs174455	A	-0.00615629	0.0025677	0.0165038	Diastolic blood pressure
	rs174456	A	-0.00523782	0.0028232	0.063557	Diastolic blood pressure
	rs174464	A	0.00540255	0.00282993	0.0562531	Diastolic blood pressure
	rs174468	A	0.00250627	0.00249933	0.315969	Diastolic blood pressure
	rs174469	T	0.00769811	0.00331143	0.0200884	Diastolic blood pressure
	rs174472	A	0.00356786	0.00250028	0.153585	Diastolic blood pressure
	rs174476	T	0.00231813	0.00249299	0.352445	Diastolic blood pressure
	rs174478	T	-0.0019062	0.00248876	0.443722	Diastolic blood pressure
	rs174479	C	-0.00826867	0.00327413	0.0115554	Diastolic blood pressure
	rs174528	T	-0.00876054	0.00254289	0.000570883	Diastolic blood pressure
	rs174532	A	0.000905698	0.00269245	0.736581	Diastolic blood pressure
	rs174534	A	-0.00773409	0.00258682	0.00279175	Diastolic blood pressure
	rs174535	T	-0.00908671	0.00258008	0.00042857	Diastolic blood pressure
	rs174536	A	-0.00931697	0.00258221	0.000308448	Diastolic blood pressure
	rs174537	T	0.00938021	0.00258777	0.000289207	Diastolic blood pressure
	rs174538	A	0.00879392	0.0026433	0.000878363	Diastolic blood pressure
	rs174541	T	-0.00823865	0.0025614	0.00129794	Diastolic blood pressure
	rs174545	C	-0.00933475	0.00258819	0.000310204	Diastolic blood pressure
	rs174546	T	0.00938521	0.00258821	0.000287734	Diastolic blood pressure
	rs174547	T	-0.00947435	0.00258883	0.000252542	Diastolic blood pressure
	rs174548	C	-0.00854786	0.00265008	0.00125763	Diastolic blood pressure
	rs174549	A	0.00854244	0.00266092	0.00132597	Diastolic blood pressure
	rs174550	T	-0.00935632	0.00258826	0.000300508	Diastolic blood pressure
	rs174555	T	-0.00857589	0.0026614	0.00127169	Diastolic blood pressure
	rs174556	T	0.00848842	0.00266345	0.00143771	Diastolic blood pressure
	rs174570	T	0.0118181	0.00367835	0.0013142	Diastolic blood pressure
	rs174574	A	0.00970786	0.0025792	0.000167308	Diastolic blood pressure
	rs174575	C	-0.00696473	0.0027587	0.0115821	Diastolic blood pressure
	rs174576	A	0.00978401	0.00257807	0.000147619	Diastolic blood pressure
	rs174577	A	0.00957173	0.00257691	0.000203705	Diastolic blood pressure
	rs174578	A	0.00949421	0.00257653	0.000228852	Diastolic blood pressure
	rs174579	T	0.00527542	0.00294643	0.0733828	Diastolic blood pressure
	rs174583	T	0.00984511	0.00257423	0.000131066	Diastolic blood pressure
	rs174589	C	-0.00529716	0.00298193	0.0756644	Diastolic blood pressure
	rs174591	A	0.00645364	0.00278265	0.0203825	Diastolic blood pressure
	rs174593	T	-0.00438914	0.00274015	0.109203	Diastolic blood pressure
	rs174597	C	0.00277266	0.00288636	0.33675	Diastolic blood pressure
	rs174601	T	0.0068169	0.00254216	0.00732892	Diastolic blood pressure
	rs174602	T	-0.000860424	0.00318149	0.786817	Diastolic blood pressure
	rs174605	T	0.0053613	0.00269775	0.0468874	Diastolic blood pressure
	rs174611	T	-0.00511665	0.00268309	0.0565216	Diastolic blood pressure
	rs174616	A	0.00291142	0.00247265	0.239017	Diastolic blood pressure
	rs174626	A	-0.00227201	0.00248139	0.359867	Diastolic blood pressure
	rs174627	A	0.00528895	0.00342789	0.122853	Diastolic blood pressure
	rs174634	C	-0.00504539	0.00283993	0.0756365	Diastolic blood pressure
	rs17606561	A	-0.000447948	0.0029276	0.878391	Diastolic blood pressure
	rs17674802	A	-0.000331978	0.00280692	0.905853	Diastolic blood pressure
	rs17675073	A	-0.00290184	0.00318445	0.362163	Diastolic blood pressure
	rs17675322	A	0.00140466	0.00248701	0.572211	Diastolic blood pressure
	rs17762402	A	-0.00534649	0.0045855	0.243633	Diastolic blood pressure
	rs17764324	T	0.00153919	0.00388206	0.691745	Diastolic blood pressure
	rs17764935	A	0.0126744	0.00541385	0.0192271	Diastolic blood pressure
	rs17831757	T	-0.00170941	0.00388172	0.659666	Diastolic blood pressure
	rs198426	T	-0.000268092	0.00260867	0.918146	Diastolic blood pressure
	rs198462	A	-0.0036747	0.00246058	0.135326	Diastolic blood pressure
	rs198464	A	-0.00368405	0.00246519	0.135065	Diastolic blood pressure
	rs198476	A	-0.00380725	0.00247279	0.123645	Diastolic blood pressure
	rs2072114	A	-0.0113902	0.00374055	0.00232659	Diastolic blood pressure
	rs2147041	A	-0.00152553	0.00248718	0.539643	Diastolic blood pressure
	rs2180725	T	0.000498424	0.00292855	0.864857	Diastolic blood pressure
	rs2235093	A	0.00232376	0.00248946	0.350594	Diastolic blood pressure
	rs2236212	C	0.0019673	0.00249218	0.429886	Diastolic blood pressure
	rs2269928	T	-0.00843078	0.00299146	0.00482844	Diastolic blood pressure
	rs2281591	A	0.00079026	0.0029234	0.786912	Diastolic blood pressure
	rs2295600	A	-0.00183638	0.00247373	0.457875	Diastolic blood pressure
	rs2295601	A	-0.000587626	0.00292602	0.840834	Diastolic blood pressure
	rs2295602	T	-0.00199463	0.00248471	0.422113	Diastolic blood pressure
	rs2327323	C	0.00627425	0.00300347	0.0367086	Diastolic blood pressure
	rs2327325	A	-0.000319407	0.00280682	0.909399	Diastolic blood pressure
	rs2521572	T	0.00519937	0.00600725	0.386756	Diastolic blood pressure
	rs2524299	A	-0.0124551	0.00378766	0.00100792	Diastolic blood pressure
	rs2526678	A	0.0118487	0.0045155	0.00869045	Diastolic blood pressure
	rs2727270	T	0.0118861	0.00384307	0.00198243	Diastolic blood pressure
	rs2727271	A	-0.011886	0.0038429	0.00198173	Diastolic blood pressure
	rs2845573	A	-0.0124617	0.00460441	0.00680069	Diastolic blood pressure
	rs2851682	A	-0.0123757	0.00439038	0.00482035	Diastolic blood pressure
	rs3734397	A	-0.0032673	0.00297448	0.27201	Diastolic blood pressure
	rs3734398	T	-0.00211885	0.00248911	0.394632	Diastolic blood pressure
	rs3756963	T	0.000820981	0.00289903	0.77703	Diastolic blood pressure
	rs3798707	T	0.00197414	0.00248484	0.426919	Diastolic blood pressure
	rs3798711	T	-0.00199965	0.00248476	0.420956	Diastolic blood pressure
	rs3798713	C	0.00142119	0.0024872	0.567726	Diastolic blood pressure
	rs3798719	T	-0.00103532	0.00290823	0.721844	Diastolic blood pressure
	rs3798721	A	0.00169943	0.00289542	0.557245	Diastolic blood pressure
	rs3798722	A	0.0018502	0.00286213	0.517993	Diastolic blood pressure
	rs3798723	A	-0.00166902	0.00289564	0.564351	Diastolic blood pressure
	rs3846851	A	-0.00342513	0.00297287	0.24927	Diastolic blood pressure
	rs412334	T	0.000229784	0.00332476	0.9449	Diastolic blood pressure
	rs422249	T	0.00612353	0.00260144	0.018578	Diastolic blood pressure
	rs4246215	T	0.00826264	0.00256211	0.00126016	Diastolic blood pressure
	rs4532436	C	-0.00187518	0.00248521	0.450528	Diastolic blood pressure
	rs4711146	T	-0.00180588	0.00247341	0.465319	Diastolic blood pressure
	rs4711171	T	0.00140474	0.00248893	0.572486	Diastolic blood pressure
	rs4713044	A	0.00400281	0.00266041	0.132432	Diastolic blood pressure
	rs4713103	T	0.00173094	0.00247092	0.483602	Diastolic blood pressure
	rs4713165	T	-0.00213851	0.00249212	0.390833	Diastolic blood pressure
	rs4713169	C	0.00210557	0.00249678	0.399053	Diastolic blood pressure
	rs509360	A	-0.0102249	0.0026376	0.000105956	Diastolic blood pressure
	rs526126	C	-0.000216087	0.0033265	0.948206	Diastolic blood pressure
	rs569258	T	0.000446596	0.00261221	0.864252	Diastolic blood pressure
	rs579383	A	0.00106358	0.00252598	0.673714	Diastolic blood pressure
	rs6456745	A	0.00534713	0.00248443	0.0313783	Diastolic blood pressure
	rs650436	T	-0.00119918	0.00252556	0.634917	Diastolic blood pressure
	rs666870	A	0.00227363	0.00249129	0.361437	Diastolic blood pressure
	rs6900220	T	-0.00145599	0.00248669	0.558204	Diastolic blood pressure
	rs6918936	C	0.00180373	0.00247618	0.466349	Diastolic blood pressure
	rs6920247	C	-0.00188641	0.00247643	0.446212	Diastolic blood pressure
	rs6928281	T	0.00414537	0.00267079	0.120635	Diastolic blood pressure
	rs6936315	T	0.00472333	0.00323749	0.144581	Diastolic blood pressure
	rs695867	A	-0.00824769	0.00662318	0.213031	Diastolic blood pressure
	rs7104849	A	-0.00254579	0.0038275	0.505967	Diastolic blood pressure
	rs7394871	A	0.00910639	0.00534395	0.0883717	Diastolic blood pressure
	rs740006	T	0.00999652	0.00419064	0.0170594	Diastolic blood pressure
	rs7482316	A	-0.00332828	0.00395343	0.39986	Diastolic blood pressure
	rs7743830	A	-0.00204928	0.00248567	0.409692	Diastolic blood pressure
	rs7744440	T	0.00191486	0.00286282	0.503576	Diastolic blood pressure
	rs7759825	T	-0.000273185	0.00267278	0.91859	Diastolic blood pressure
	rs7773173	C	0.00249179	0.0024909	0.317138	Diastolic blood pressure
	rs780093	T	-0.000482861	0.0025314	0.848723	Diastolic blood pressure
	rs780094	T	-0.00056539	0.00253157	0.823275	Diastolic blood pressure
	rs7935946	T	0.0082656	0.00579238	0.153587	Diastolic blood pressure
	rs7942717	A	-0.00441596	0.00457297	0.334212	Diastolic blood pressure
	rs8523	A	0.00235369	0.00249334	0.345175	Diastolic blood pressure
	rs916924	T	-0.00782064	0.00560584	0.16299	Diastolic blood pressure
	rs9295733	A	0.00178655	0.0024706	0.469605	Diastolic blood pressure
	rs9295757	T	-0.000463311	0.00292838	0.874288	Diastolic blood pressure
	rs9295763	C	0.00102491	0.00248905	0.680511	Diastolic blood pressure
	rs9295764	A	-0.00104599	0.00248959	0.674379	Diastolic blood pressure
	rs9348766	T	-0.000334567	0.0028068	0.905118	Diastolic blood pressure
	rs9366664	T	0.00529985	0.00248075	0.0326485	Diastolic blood pressure
	rs9366669	A	-7.68897e-05	0.00284393	0.978431	Diastolic blood pressure
	rs9368506	T	-0.000383191	0.00283426	0.892454	Diastolic blood pressure
	rs9368564	A	0.000637213	0.00291951	0.827226	Diastolic blood pressure
	rs9393800	A	0.00120728	0.00281046	0.667512	Diastolic blood pressure
	rs9393804	T	-0.00026893	0.00267314	0.919864	Diastolic blood pressure
	rs9393903	A	-0.000911659	0.00290737	0.75385	Diastolic blood pressure
	rs9393915	T	-3.86194e-05	0.00292879	0.989479	Diastolic blood pressure
	rs9461310	A	0.000296683	0.00281458	0.916051	Diastolic blood pressure
	rs946350	C	0.00535875	0.00248118	0.0307918	Diastolic blood pressure
	rs9467921	C	-1.78102e-05	0.00282334	0.994967	Diastolic blood pressure
	rs953413	A	0.001937	0.00248537	0.435767	Diastolic blood pressure
	rs968567	T	0.00402943	0.00314525	0.200153	Diastolic blood pressure
	rs976081	T	-0.00324488	0.00296195	0.273288	Diastolic blood pressure
	rs9791208	T	0.000310897	0.00280886	0.911867	Diastolic blood pressure
	rs1000778	A	0.00124785	0.00282163	0.658313	Systolic blood pressure
	rs1007323	T	-0.00257261	0.00249559	0.302607	Systolic blood pressure
	rs102275	T	0.00137038	0.00257648	0.59481	Systolic blood pressure
	rs108499	T	-0.000322572	0.00259808	0.90119	Systolic blood pressure
	rs1109748	A	-0.00160732	0.00475068	0.735111	Systolic blood pressure
	rs11230815	C	0.00920313	0.00387801	0.0176372	Systolic blood pressure
	rs12190237	A	-0.000615997	0.0026926	0.819044	Systolic blood pressure
	rs12195587	A	-0.00266585	0.00318118	0.402028	Systolic blood pressure
	rs12199131	A	-0.00296619	0.00275436	0.281523	Systolic blood pressure
	rs12200867	C	0.00156998	0.0030083	0.601753	Systolic blood pressure
	rs12207488	A	-0.0051218	0.00280905	0.0682561	Systolic blood pressure
	rs12213249	T	-0.00358669	0.00283022	0.205055	Systolic blood pressure
	rs12214825	T	-0.00285613	0.00275574	0.300003	Systolic blood pressure
	rs1225717	A	0.00246974	0.00247255	0.317861	Systolic blood pressure
	rs1225737	T	-0.00161307	0.00248307	0.515934	Systolic blood pressure
	rs1225741	A	0.00257212	0.0024963	0.302836	Systolic blood pressure
	rs1225744	T	0.00277555	0.0024933	0.265623	Systolic blood pressure
	rs1225753	A	0.00280218	0.00249111	0.260644	Systolic blood pressure
	rs12526913	A	0.00178653	0.00249065	0.473193	Systolic blood pressure
	rs1260326	T	0.00506899	0.00251558	0.0439014	Systolic blood pressure
	rs12665478	A	-0.00176388	0.00249124	0.478927	Systolic blood pressure
	rs1321535	T	0.00176525	0.00249106	0.478551	Systolic blood pressure
	rs1323739	C	0.00135582	0.00249096	0.58624	Systolic blood pressure
	rs1359159	C	0.00637257	0.00321726	0.0476204	Systolic blood pressure
	rs13966	T	0.00199298	0.00248636	0.422805	Systolic blood pressure
	rs149803	C	-0.000391558	0.00286946	0.89146	Systolic blood pressure
	rs1535	A	0.000559685	0.00258338	0.828483	Systolic blood pressure
	rs1570069	A	0.00134017	0.00248447	0.589599	Systolic blood pressure
	rs1578068	T	0.00184631	0.00300477	0.538912	Systolic blood pressure
	rs1692120	A	-0.00377528	0.00246194	0.125164	Systolic blood pressure
	rs17156442	T	0.00161247	0.00579923	0.780975	Systolic blood pressure
	rs174448	A	0.002744	0.00256782	0.285246	Systolic blood pressure
	rs174449	A	0.00257585	0.00257228	0.316639	Systolic blood pressure
	rs174450	T	0.0045299	0.0024826	0.068053	Systolic blood pressure
	rs174455	A	0.000745902	0.00256641	0.771327	Systolic blood pressure
	rs174456	A	-0.00113661	0.00282176	0.687094	Systolic blood pressure
	rs174464	A	0.00131335	0.00282849	0.642413	Systolic blood pressure
	rs174468	A	0.00564931	0.00249803	0.0237288	Systolic blood pressure
	rs174469	T	0.00623138	0.00330974	0.0597362	Systolic blood pressure
	rs174472	A	0.00272551	0.00249899	0.275432	Systolic blood pressure
	rs174476	T	0.00525307	0.0024917	0.0350121	Systolic blood pressure
	rs174478	T	-0.00496255	0.00248747	0.0460412	Systolic blood pressure
	rs174479	C	-0.0069408	0.00327245	0.0339244	Systolic blood pressure
	rs174528	T	0.00097632	0.00254164	0.700882	Systolic blood pressure
	rs174532	A	0.0052207	0.00269104	0.0523772	Systolic blood pressure
	rs174534	A	0.00112169	0.00258554	0.66441	Systolic blood pressure
	rs174535	T	0.00121157	0.00257881	0.638486	Systolic blood pressure
	rs174536	A	0.000982064	0.00258095	0.703571	Systolic blood pressure
	rs174537	T	-0.000888471	0.00258651	0.731221	Systolic blood pressure
	rs174538	A	-0.000763556	0.002642	0.772576	Systolic blood pressure
	rs174541	T	0.000574837	0.00256014	0.822342	Systolic blood pressure
	rs174545	C	0.00078973	0.00258693	0.760155	Systolic blood pressure
	rs174546	T	-0.000748205	0.00258695	0.772411	Systolic blood pressure
	rs174547	T	0.000935541	0.00258756	0.717686	Systolic blood pressure
	rs174548	C	0.000576378	0.00264878	0.82774	Systolic blood pressure
	rs174549	A	0.000113392	0.00265962	0.965993	Systolic blood pressure
	rs174550	T	0.000761416	0.002587	0.768511	Systolic blood pressure
	rs174555	T	-0.000109444	0.00266009	0.967182	Systolic blood pressure
	rs174556	T	0.00020903	0.00266214	0.937415	Systolic blood pressure
	rs174570	T	-0.00158827	0.00367653	0.66574	Systolic blood pressure
	rs174574	A	-0.00108768	0.00257794	0.673085	Systolic blood pressure
	rs174575	C	0.000344103	0.00275731	0.900685	Systolic blood pressure
	rs174576	A	-0.0011144	0.00257682	0.665398	Systolic blood pressure
	rs174577	A	-0.00136539	0.00257565	0.596032	Systolic blood pressure
	rs174578	A	-0.00145106	0.00257528	0.573123	Systolic blood pressure
	rs174579	T	-0.000308261	0.00294492	0.916634	Systolic blood pressure
	rs174583	T	-0.00126397	0.00257298	0.623251	Systolic blood pressure
	rs174589	C	0.000722953	0.00298041	0.80834	Systolic blood pressure
	rs174591	A	-0.000143239	0.00278124	0.958926	Systolic blood pressure
	rs174593	T	0.000487653	0.00273875	0.858678	Systolic blood pressure
	rs174597	C	-0.00225868	0.00288487	0.433663	Systolic blood pressure
	rs174601	T	-0.00220015	0.00254089	0.386548	Systolic blood pressure
	rs174602	T	0.00329887	0.00317985	0.299537	Systolic blood pressure
	rs174605	T	-0.00469724	0.00269637	0.0814985	Systolic blood pressure
	rs174611	T	0.00465345	0.00268171	0.0826968	Systolic blood pressure
	rs174616	A	-0.00462545	0.00247137	0.0612609	Systolic blood pressure
	rs174626	A	0.00491266	0.0024801	0.0476109	Systolic blood pressure
	rs174627	A	0.000175335	0.00342614	0.959186	Systolic blood pressure
	rs174634	C	-0.00170248	0.00283848	0.54865	Systolic blood pressure
	rs17606561	A	-0.000602384	0.00292609	0.836895	Systolic blood pressure
	rs17674802	A	-0.00229924	0.00280547	0.412471	Systolic blood pressure
	rs17675073	A	-0.00238648	0.00318281	0.453375	Systolic blood pressure
	rs17675322	A	-0.00201861	0.00248574	0.416748	Systolic blood pressure
	rs17762402	A	0.00175682	0.00458314	0.701482	Systolic blood pressure
	rs17764324	T	-0.00963939	0.00388003	0.0129791	Systolic blood pressure
	rs17764935	A	0.00314639	0.00541139	0.560946	Systolic blood pressure
	rs17831757	T	0.00953885	0.0038797	0.0139463	Systolic blood pressure
	rs198426	T	-0.00500834	0.00260731	0.0547473	Systolic blood pressure
	rs198462	A	-0.00625462	0.0024593	0.0109829	Systolic blood pressure
	rs198464	A	-0.00652025	0.00246391	0.00813801	Systolic blood pressure
	rs198476	A	-0.00656166	0.00247151	0.00793305	Systolic blood pressure
	rs2072114	A	0.000940191	0.00373869	0.801446	Systolic blood pressure
	rs2147041	A	0.00185602	0.00248591	0.455296	Systolic blood pressure
	rs2180725	T	0.000760161	0.00292704	0.795093	Systolic blood pressure
	rs2235093	A	0.00214728	0.00248819	0.388144	Systolic blood pressure
	rs2236212	C	-0.00144942	0.00249091	0.560646	Systolic blood pressure
	rs2269928	T	-0.00579307	0.00298994	0.0526829	Systolic blood pressure
	rs2281591	A	0.000994156	0.00292189	0.733673	Systolic blood pressure
	rs2295600	A	0.00194011	0.00247246	0.432636	Systolic blood pressure
	rs2295601	A	-0.000801124	0.00292452	0.784136	Systolic blood pressure
	rs2295602	T	0.0011894	0.00248344	0.631986	Systolic blood pressure
	rs2327323	C	0.00185184	0.00300194	0.537315	Systolic blood pressure
	rs2327325	A	-0.00226625	0.00280537	0.41919	Systolic blood pressure
	rs2521572	T	-0.000464094	0.00600416	0.938389	Systolic blood pressure
	rs2524299	A	0.00337098	0.00378578	0.373234	Systolic blood pressure
	rs2526678	A	-0.00133007	0.00451325	0.768221	Systolic blood pressure
	rs2727270	T	-0.00260408	0.00384116	0.49781	Systolic blood pressure
	rs2727271	A	0.00259931	0.00384098	0.498578	Systolic blood pressure
	rs2845573	A	0.00212436	0.00460212	0.644366	Systolic blood pressure
	rs2851682	A	0.000306261	0.0043882	0.944359	Systolic blood pressure
	rs3734397	A	-0.00440266	0.00297294	0.138632	Systolic blood pressure
	rs3734398	T	0.00119508	0.00248783	0.630964	Systolic blood pressure
	rs3756963	T	0.00101561	0.00289754	0.725959	Systolic blood pressure
	rs3798707	T	-0.00119289	0.00248357	0.631006	Systolic blood pressure
	rs3798711	T	0.00123448	0.00248349	0.619136	Systolic blood pressure
	rs3798713	C	-0.00161807	0.00248592	0.515117	Systolic blood pressure
	rs3798719	T	-0.0015795	0.00290674	0.58686	Systolic blood pressure
	rs3798721	A	0.00210368	0.00289393	0.46727	Systolic blood pressure
	rs3798722	A	0.00203539	0.00286065	0.476768	Systolic blood pressure
	rs3798723	A	-0.00204276	0.00289415	0.4803	Systolic blood pressure
	rs3846851	A	-0.00409844	0.00297134	0.167796	Systolic blood pressure
	rs412334	T	0.00323978	0.00332304	0.329589	Systolic blood pressure
	rs422249	T	-0.00315901	0.00260011	0.224386	Systolic blood pressure
	rs4246215	T	-0.000570221	0.00256085	0.823794	Systolic blood pressure
	rs4532436	C	0.00121924	0.00248394	0.623533	Systolic blood pressure
	rs4711146	T	0.00202847	0.00247213	0.411912	Systolic blood pressure
	rs4711171	T	-0.00215926	0.00248765	0.3854	Systolic blood pressure
	rs4713044	A	0.000759625	0.00265905	0.775127	Systolic blood pressure
	rs4713103	T	-0.00217129	0.00246965	0.3793	Systolic blood pressure
	rs4713165	T	0.00161845	0.00249085	0.515849	Systolic blood pressure
	rs4713169	C	-0.00167098	0.0024955	0.503115	Systolic blood pressure
	rs509360	A	-0.00400161	0.00263629	0.129042	Systolic blood pressure
	rs526126	C	0.00254012	0.00332478	0.444871	Systolic blood pressure
	rs569258	T	0.00472628	0.00261086	0.0702594	Systolic blood pressure
	rs579383	A	0.00491422	0.00252467	0.051598	Systolic blood pressure
	rs6456745	A	0.0025909	0.00248318	0.296772	Systolic blood pressure
	rs650436	T	-0.00480714	0.00252425	0.0568609	Systolic blood pressure
	rs666870	A	0.00513536	0.00249	0.0391708	Systolic blood pressure
	rs6900220	T	0.00199609	0.00248542	0.421905	Systolic blood pressure
	rs6918936	C	-0.00207136	0.00247491	0.402624	Systolic blood pressure
	rs6920247	C	0.00205409	0.00247515	0.406605	Systolic blood pressure
	rs6928281	T	0.00148143	0.00266942	0.57892	Systolic blood pressure
	rs6936315	T	0.00353974	0.00323583	0.273991	Systolic blood pressure
	rs695867	A	0.0057434	0.00661977	0.385607	Systolic blood pressure
	rs7104849	A	0.00901185	0.00382551	0.0184872	Systolic blood pressure
	rs7394871	A	0.000478404	0.0053415	0.928634	Systolic blood pressure
	rs740006	T	0.00821243	0.00418849	0.0499135	Systolic blood pressure
	rs7482316	A	0.00874797	0.00395138	0.0268363	Systolic blood pressure
	rs7743830	A	0.00128704	0.0024844	0.604425	Systolic blood pressure
	rs7744440	T	0.00201328	0.00286134	0.481675	Systolic blood pressure
	rs7759825	T	0.0036304	0.0026714	0.174151	Systolic blood pressure
	rs7773173	C	-0.0023039	0.00248963	0.354759	Systolic blood pressure
	rs780093	T	0.00485457	0.00253008	0.0550181	Systolic blood pressure
	rs780094	T	0.00467323	0.00253025	0.0647566	Systolic blood pressure
	rs7935946	T	0.00156697	0.00578941	0.786651	Systolic blood pressure
	rs7942717	A	-0.000888787	0.00457061	0.845818	Systolic blood pressure
	rs8523	A	-0.000434141	0.00249206	0.861701	Systolic blood pressure
	rs916924	T	0.00142573	0.00560296	0.799141	Systolic blood pressure
	rs9295733	A	-0.00207476	0.00246933	0.400791	Systolic blood pressure
	rs9295757	T	-0.000634436	0.00292687	0.828394	Systolic blood pressure
	rs9295763	C	-0.00207812	0.00248777	0.40353	Systolic blood pressure
	rs9295764	A	0.00203422	0.00248831	0.413637	Systolic blood pressure
	rs9348766	T	-0.00231432	0.00280535	0.409392	Systolic blood pressure
	rs9366664	T	0.00243814	0.0024795	0.325452	Systolic blood pressure
	rs9366669	A	-0.0025345	0.00284246	0.372578	Systolic blood pressure
	rs9368506	T	-0.00222592	0.0028328	0.432004	Systolic blood pressure
	rs9368564	A	0.00133079	0.002918	0.648345	Systolic blood pressure
	rs9393800	A	0.00523739	0.002809	0.0622518	Systolic blood pressure
	rs9393804	T	0.00358615	0.00267176	0.179519	Systolic blood pressure
	rs9393903	A	-0.00144264	0.00290588	0.619573	Systolic blood pressure
	rs9393915	T	-0.000911957	0.00292728	0.755393	Systolic blood pressure
	rs9461310	A	0.00367786	0.00281313	0.19108	Systolic blood pressure
	rs946350	C	0.0024349	0.00247993	0.326177	Systolic blood pressure
	rs9467921	C	0.00273319	0.00282188	0.332761	Systolic blood pressure
	rs953413	A	-0.00121153	0.0024841	0.625752	Systolic blood pressure
	rs968567	T	0.000170962	0.00314364	0.95663	Systolic blood pressure
	rs976081	T	-0.0045227	0.00296042	0.126582	Systolic blood pressure
	rs9791208	T	0.00226934	0.00280741	0.418896	Systolic blood pressure

## Sheet: ST7
	Table S7. Summary Statistics Data Sources
	Trait	Consortium	Data Sources	Total No. Or Case/Control	Ancestry
	LA, 18:2ω6	CHARGE	Guan,Circ Cardiovasc Genet, 2014	8631	European
	AA, 20:4ω6	CHARGE	Guan,Circ Cardiovasc Genet, 2014	8631	European
	ALA, 18:3ω3	CHARGE	Lemaitre,PLoS Genet, 2011	8866	European
	EPA, 20:5ω3	CHARGE	Lemaitre, PLoS Genet, 2011	8866	European
	DHA, 22:6ω3	CHARGE	Lemaitre,PLoS Genet, 2011	8866	European
	DPA, 22:5ω3	CHARGE	Lemaitre, PLoS Genet, 2011	8866	European
	LDL-C	GLGC	Willer, Nat Genet, 2013	188578	European
	HDL-C	GLGC	Willer, Nat Genet, 2013	188578	European
	TC	GLGC	Willer, Nat Genet, 2013	188578	European
	SBP	UKBiobank	Neale, Neale Lab, 2017	337000	Europeans
	DBP	UKBiobank	Neale, Neale Lab, 2017	337000	Europeans
	IS	ISGC	Malik,2016	10307/19326	Caucasians
